# Supplementary material for: Integrated Analysis of Copy Number Variation and Genome-Wide Expression Profiling in Colorectal Cancer Tissues
Source: PLoS One. 2014 Apr 2;9(4):e92553. doi: 10.1371/journal.pone.0092553 (PMC3973632; doi:10.1371/journal.pone.0092553)
Supplement: Table S2 — Full information on gene expression profile of 15 colorectal cancer patients. (XLSX) [file pone.0092553.s002.xlsx]

## Sheet: Table S2-Gene Exp
Table S2: Full information on gene expression profile of 15 colorectal cancer and normal patients
Transcript ID	Gene_assignment	Gene Symbol	RefSeq	p-value(Sex)	p-value(Sample)	p-value(Scan Date)	pathway	Mean(Normal)	StdErr(Normal)	Min(Normal)	Mean(Tumor)	StdErr(Tumor)	Min(Tumor)	p-value (Tumor vs Normal)	Ratio(Tumor vs. Normal)	Fold-Change (Tumor vs. Normal)
7901720	NM_006252 // PRKAA2 // protein kinase, AMP-activated, alpha 2 catalytic subunit // 1p31	PRKAA2	NM_006252	0.00145552	0.00166635	0.212788	BC069680 // GenMAPP // Fatty_Acid_Synthesis	5.47523	0.187512	4.36109	4.47829	0.272498	2.98568	0.00166635	0.473912	-2.1101
7895004	---		---	0.00411114	1.93e-06	0.115675	---	8.66753	0.113232	8.1309	7.5862	0.128939	7.11734	1.93e-06	0.486005	-2.05759
8162652	NM_001333 // CTSL2 // cathepsin L2 // 9q22.2 // 1515 /// ENST00000259470 // CTSL2 // ca	CTSL2	NM_001333	0.00517439	3.53e-05	0.00348928	---	3.99514	0.21095	2.81998	5.26813	0.242627	3.52085	3.53e-05	2.25265	2.25265
8151296	NM_016027 // LACTB2 // lactamase, beta 2 // 8p22-q22.3 // 51110 /// ENST00000276590 //	LACTB2	NM_016027	0.00684163	3.36e-05	0.00513317	---	5.2516	0.17867	3.77153	6.443	0.247141	4.87901	3.36e-05	2.27523	2.27523
7974363	NM_000953 // PTGDR // prostaglandin D2 receptor (DP) // 14q22.1 // 5729 /// ENST0000030	PTGDR	NM_000953	0.00749571	0.000826789	0.322396	NM_000953 // GenMAPP // Prostaglandin_synthesis_regulation /// NM_000953 // GenMAPP //	4.46111	0.23671	2.98299	3.48688	0.132643	2.95808	0.000826789	0.486893	-2.05384
7892688	---		---	0.00761915	0.0025819	0.0942193	---	4.90865	0.287519	2.54451	6.14932	0.278984	4.10466	0.0025819	2.27316	2.27316
7894963	---		---	0.00797768	0.00581609	0.567099	---	2.25658	0.138171	1.3342	3.53218	0.378565	1.79701	0.00581609	2.41563	2.41563
8046824	NM_173651 // FSIP2 // fibrous sheath interacting protein 2 // 2q32.1 // 401024 /// ENST	FSIP2	NM_173651	0.0130859	1.83e-05	0.0413416	---	4.35278	0.287785	2.7159	2.78534	0.159249	2.02965	1.83e-05	0.336553	-2.9713
7895776	---		---	0.0132326	0.000523392	0.0118453	---	3.05261	0.206486	1.69424	4.52261	0.366446	2.59416	0.000523392	2.6148	2.6148
7970999	NM_015087 // SPG20 // spastic paraplegia 20 (Troyer syndrome) // 13q13.3 // 23111 /// N	SPG20	NM_015087	0.0133229	0.000118962	0.244984	---	5.26111	0.200014	4.0597	4.30732	0.139234	3.42319	0.000118962	0.478253	-2.09094
8091723	NM_206963 // RARRES1 // retinoic acid receptor responder (tazarotene induced) 1 // 3q25	RARRES1	NM_206963	0.0137747	0.000574196	0.361918	---	6.9363	0.188559	5.91357	5.47245	0.294689	4.0184	0.000574196	0.381025	-2.6245
8044909	---		---	0.0139278	0.000851713	0.398248	---	2.09235	0.0988336	1.80224	3.38708	0.323935	1.8785	0.000851713	2.48915	2.48915
8174322	NM_024657 // MORC4 // MORC family CW-type zinc finger 4 // Xq22.3 // 79710 /// NM_00108	MORC4	NM_024657	0.0178251	1.55e-05	0.127554	---	4.00311	0.156061	2.71222	5.45242	0.23536	4.08426	1.55e-05	2.69815	2.69815
8020141	NM_153000 // APCDD1 // adenomatosis polyposis coli down-regulated 1 // 18p11.22 // 1474	APCDD1	NM_153000	0.0179745	0.00145132	0.131374	---	5.52816	0.123484	4.23405	6.7342	0.31639	5.34599	0.00145132	2.19515	2.19515
8065730	NM_003908 // EIF2S2 // eukaryotic translation initiation factor 2, subunit 2 beta, 38kD	EIF2S2	NM_003908	0.0186759	1.2e-09	0.0103156	BC000461 // GenMAPP // Translation_Factors	8.33848	0.1158	7.45771	9.77581	0.124544	9.02578	1.2e-09	2.7135	2.7135
7925250	NM_001098721 // GNG4 // guanine nucleotide binding protein (G protein), gamma 4 // 1q42	GNG4	NM_001098721	0.0191149	0.000355339	0.165614	BC022485 // GenMAPP // G_Protein_Signaling /// BC022485 // GenMAPP // Calcium_regulatio	4.58296	0.104433	3.92691	5.9805	0.308161	4.01541	0.000355339	2.55043	2.55043
7893955	---		---	0.0194362	0.00614457	0.0580973	---	2.36712	0.27589	1.17777	3.42988	0.268348	1.93162	0.00614457	2.04887	2.04887
8046833	NM_173651 // FSIP2 // fibrous sheath interacting protein 2 // 2q32.1 // 401024 /// ENST	FSIP2	NM_173651	0.0194821	2.3e-05	0.042988	---	4.95639	0.291343	2.74303	3.17468	0.245253	2.16237	2.3e-05	0.289835	-3.45024
7929779	NM_000392 // ABCC2 // ATP-binding cassette, sub-family C (CFTR/MRP), member 2 // 10q24	ABCC2	NM_000392	0.0199632	0.00174069	0.420718	NM_000392 // GenMAPP // Irinotecan_pathway_PharmGKB /// U63970 // GenMAPP // Irinotecan	3.46219	0.0414291	3.16999	4.56353	0.294504	3.43699	0.00174069	2.12372	2.12372
8000799	NM_024307 // GDPD3 // glycerophosphodiester phosphodiesterase domain containing 3 // 16	GDPD3	NM_024307	0.0214962	2.43e-05	0.0865226	---	6.41781	0.182714	5.01365	4.96255	0.217777	3.37285	2.43e-05	0.375452	-2.66346
8141150	NM_133436 // ASNS // asparagine synthetase (glutamine-hydrolyzing) // 7q21.3 // 440 ///	ASNS	NM_133436	0.0221942	6.21e-06	0.297436	---	5.71299	0.0940553	5.19311	6.785	0.147727	6.05406	6.21e-06	2.07757	2.07757
7928766	NM_207373 // C10orf99 // chromosome 10 open reading frame 99 // 10q23.1 // 387695 /// E	C10orf99	NM_207373	0.0225181	9.41e-05	0.0132487	---	8.77782	0.233617	6.50763	7.29958	0.293424	4.68552	9.41e-05	0.36456	-2.74303
8037322	NM_014297 // ETHE1 // ethylmalonic encephalopathy 1 // 19q13.31 // 23474 /// ENST000002	ETHE1	NM_014297	0.0226827	2.09e-05	0.00490173	---	7.69799	0.214008	5.33354	6.48053	0.165258	5.27876	2.09e-05	0.458414	-2.18143
7895146	---		---	0.0239841	0.00130485	0.0133618	---	2.6615	0.300617	1.3111	3.99297	0.33025	2.07157	0.00130485	2.52441	2.52441
8083494	NM_007288 // MME // membrane metallo-endopeptidase // 3q25.1-q25.2 // 4311 /// NM_00090	MME	NM_007288	0.0254127	0.00213494	0.122999	---	3.41519	0.154183	2.49361	5.33952	0.530703	2.98005	0.00213494	3.51215	3.51215
7892516	---		---	0.025496	0.00173992	6.43e-05	---	3.09909	0.419391	1.53017	4.32441	0.408988	1.96286	0.00173992	2.3689	2.3689
8169868	NM_006649 // UTP14A // UTP14, U3 small nucleolar ribonucleoprotein, homolog A (yeast) /	UTP14A	NM_006649	0.0262469	4.51e-06	0.256659	---	5.90824	0.124452	5.25594	7.44618	0.218377	5.72414	4.51e-06	2.88865	2.88865
7945680	NR_002196 // H19 // H19, imprinted maternally expressed transcript (non-protein coding)	H19	NR_002196	0.0264719	0.00651832	0.444835	---	5.48348	0.133081	4.62398	6.70679	0.362652	4.52642	0.00651832	2.27734	2.27734
7895959	---		---	0.0283199	0.00257739	0.000433211	---	2.83005	0.303003	1.60248	3.90979	0.327001	2.21221	0.00257739	2.01211	2.01211
7944023	NM_182495 // FAM55B // family with sequence similarity 55, member B // 11q23.3 // 12040	FAM55B	NM_182495	0.0284885	3.82e-05	0.0366332	---	5.92206	0.232448	4.09657	4.48508	0.242786	2.82311	3.82e-05	0.358017	-2.79316
8058373	NM_018256 // WDR12 // WD repeat domain 12 // 2q33.2 // 55759 /// ENST00000261015 // WDR	WDR12	NM_018256	0.029675	5.74e-07	0.0450107	---	7.00975	0.193675	5.6427	8.58055	0.149955	6.9436	5.74e-07	2.92179	2.92179
8003298	NM_003486 // SLC7A5 // solute carrier family 7 (cationic amino acid transporter, y+ sys	SLC7A5	NM_003486	0.0320754	8.81e-07	0.255864	---	4.74694	0.106506	3.91768	6.45176	0.226847	4.7453	8.81e-07	3.18714	3.18714
7961524	NM_152321 // ERP27 // endoplasmic reticulum protein 27 // 12p12.3 // 121506 /// ENST000	ERP27	NM_152321	0.0342322	0.00383343	0.05011	---	4.57711	0.149135	3.91204	5.68561	0.32401	3.20041	0.00383343	2.03217	2.03217
7895847	---		---	0.0349139	3.41e-06	0.115864	---	7.49652	0.197807	5.96778	8.97934	0.177713	7.6454	3.41e-06	2.69771	2.69771
8046488	NM_031942 // CDCA7 // cell division cycle associated 7 // 2q31 // 83879 /// NM_145810 /	CDCA7	NM_031942	0.0355034	1.05e-09	0.0970156	---	5.86782	0.175758	4.51994	7.81916	0.092266	7.01728	1.05e-09	3.85147	3.85147
8160879	NM_006274 // CCL19 // chemokine (C-C motif) ligand 19 // 9p13 // 6363 /// ENST000003119	CCL19	NM_006274	0.0355138	0.000589234	0.504395	---	5.97446	0.32851	4.19445	4.42994	0.153782	3.93289	0.000589234	0.357471	-2.79743
7963212	NM_001174126 // SLC11A2 // solute carrier family 11 (proton-coupled divalent metal ion	SLC11A2	NM_001174126	0.036581	6.58e-05	0.186838	---	5.32343	0.116867	4.38397	6.42087	0.210149	4.8532	6.58e-05	2.17112	2.17112
8100026	NM_006095 // ATP8A1 // ATPase, aminophospholipid transporter (APLT), class I, type 8A,	ATP8A1	NM_006095	0.0374061	5.39e-07	0.0126893	NM_006095 // GenMAPP // Peptide_GPCRs /// NM_001105529 // GenMAPP // Peptide_GPCRs ///	6.9452	0.146987	6.0886	5.1703	0.258203	3.4299	5.39e-07	0.295285	-3.38655
8021376	NM_001144967 // NEDD4L // neural precursor cell expressed, developmentally down-regulat	NEDD4L	NM_001144967	0.0378063	0.0032237	0.0596524	---	8.08958	0.285127	5.00004	7.15725	0.227534	5.24056	0.0032237	0.489887	-2.04129
8146649	NM_014637 // MTFR1 // mitochondrial fission regulator 1 // 8q13.1 // 9650 /// NM_001145	MTFR1	NM_014637	0.0389258	1.08e-05	0.0363697	---	5.65538	0.265333	4.03489	7.3955	0.212625	5.33874	1.08e-05	3.25474	3.25474
8015133	NM_015515 // KRT23 // keratin 23 (histone deacetylase inducible) // 17q21.2 // 25984 //	KRT23	NM_015515	0.0397942	1.54e-06	0.0488835	---	3.22505	0.198748	2.1816	6.81595	0.549076	2.83496	1.54e-06	11.4097	11.4097
7903162	NM_152487 // TMEM56 // transmembrane protein 56 // 1p21.3 // 148534 /// ENST00000370203	TMEM56	NM_152487	0.0406008	8.09e-06	0.000880825	---	7.8335	0.175785	7.14742	6.66451	0.248851	4.64785	8.09e-06	0.41899	-2.38669
7983478	NM_032413 // C15orf48 // chromosome 15 open reading frame 48 // 15q21.1 // 84419 /// NM	C15orf48	NM_032413	0.0408789	2.31e-05	0.0580331	---	8.9254	0.127739	7.80113	6.99161	0.373366	4.64451	2.31e-05	0.268063	-3.73047
8141094	NM_002612 // PDK4 // pyruvate dehydrogenase kinase, isozyme 4 // 7q21.3 // 5166 /// ENS	PDK4	NM_002612	0.0421023	1.81e-05	0.561298	BC040239 // GenMAPP // Krebs-TCA_Cycle	8.25385	0.208658	6.57983	6.47618	0.27085	4.70067	1.81e-05	0.270487	-3.69704
7971486	NM_025113 // C13orf18 // chromosome 13 open reading frame 18 // 13q14.13 // 80183 /// E	C13orf18	NM_025113	0.0422639	1.28e-05	0.0287522	---	4.29379	0.118921	3.44039	5.85309	0.29163	3.38158	1.28e-05	2.89085	2.89085
8064879	NM_015939 // TRMT6 // tRNA methyltransferase 6 homolog (S. cerevisiae) // 20p12.3 // 51	TRMT6	NM_015939	0.0437566	0.000135914	0.306805	---	5.51791	0.13498	4.85394	6.54435	0.174588	5.49721	0.000135914	2.01057	2.01057
8151559	NM_001010893 // SLC10A5 // solute carrier family 10 (sodium/bile acid cotransporter fam	SLC10A5	NM_001010893	0.043949	4.36e-06	0.00184787	---	5.57349	0.239764	4.50924	4.30049	0.238656	2.38222	4.36e-06	0.360082	-2.77715
8034806	NM_005804 // DDX39 // DEAD (Asp-Glu-Ala-Asp) box polypeptide 39 // 19p13.12 // 10212 //	DDX39	NM_005804	0.0447035	4.03e-07	0.0072413	---	5.91456	0.138398	4.86988	7.0802	0.147518	6.12302	4.03e-07	2.26418	2.26418
7896205	---		---	0.044798	0.00109841	0.0264898	---	6.0309	0.258543	4.3135	7.05256	0.218326	4.93901	0.00109841	2.13283	2.13283
8112521	NM_004536 // NAIP // NLR family, apoptosis inhibitory protein // 5q13.1 // 4671 /// NM_	NAIP	NM_004536	0.0463839	3.86e-05	0.000110847	---	6.21212	0.206838	5.12025	5.22507	0.243788	4.08526	3.86e-05	0.490943	-2.0369
8177527	NM_004536 // NAIP // NLR family, apoptosis inhibitory protein // 5q13.1 // 4671 /// NM_	NAIP	NM_004536	0.0463839	3.86e-05	0.000110847	---	6.21212	0.206838	5.12025	5.22507	0.243788	4.08526	3.86e-05	0.490943	-2.0369
7893442	---		---	0.0471049	4.88e-05	8.01e-05	---	3.4761	0.285028	2.05832	4.60813	0.302806	3.07645	4.88e-05	2.32395	2.32395
8097792	NR_000007 // SNORD73A // small nucleolar RNA, C/D box 73A // 4q31.3 // 8944	SNORD73A	NR_000007	0.0471452	0.000271334	0.0214297	---	4.59905	0.296722	2.79161	6.01984	0.232317	4.24238	0.000271334	2.60688	2.60688
8012852	---		---	0.0478054	0.00381593	0.125229	---	4.82621	0.417618	2.49879	3.21819	0.206853	2.24227	0.00381593	0.376532	-2.65582
8066461	NM_006809 // TOMM34 // translocase of outer mitochondrial membrane 34 // --- // 10953 /	TOMM34	NM_006809	0.0486988	1.33e-08	0.0189153	---	6.246	0.144782	5.28063	8.27617	0.21869	6.86255	1.33e-08	4.01087	4.01087
7956046	NM_201444 // DGKA // diacylglycerol kinase, alpha 80kDa // 12q13.3 // 1606 /// NM_20144	DGKA	NM_201444	0.0491099	0.000103379	0.100441	---	7.05582	0.114386	6.40002	5.89436	0.236038	4.41255	0.000103379	0.443414	-2.25523
8003204	NM_016095 // GINS2 // GINS complex subunit 2 (Psf2 homolog) // 16q24.1 // 51659 /// ENS	GINS2	NM_016095	0.0491767	0.00028198	0.0985113	---	6.06392	0.232408	4.38333	7.53545	0.248521	5.94609	0.00028198	2.55901	2.55901
8166382	NM_015884 // MBTPS2 // membrane-bound transcription factor peptidase, site 2 // Xp22.12	MBTPS2	NM_015884	0.0494648	2.21e-05	0.579721	---	5.8236	0.132342	4.55116	6.84066	0.120817	6.18044	2.21e-05	2.01849	2.01849
8084630	NR_033752 // LOC344887 // NmrA-like family domain containing 1 pseudogene // 3q27.2 //	LOC344887	NR_033752	0.0543346	7.77e-05	0.265899	---	4.10459	0.198352	2.98067	3.11309	0.0973844	2.66901	7.77e-05	0.474936	-2.10555
8056572	NM_020675 // SPC25 // SPC25, NDC80 kinetochore complex component, homolog (S. cerevisia	SPC25	NM_020675	0.0544913	2.06e-06	0.122146	---	3.47365	0.138867	2.53495	4.76585	0.135703	3.91043	2.06e-06	2.31995	2.31995
8174513	NM_145234 // CHRDL1 // chordin-like 1 // Xq23 // 91851 /// NM_001143981 // CHRDL1 // ch	CHRDL1	NM_145234	0.0554677	5.57e-08	0.528756	---	5.55809	0.176201	4.34898	3.82019	0.10657	3.30644	5.57e-08	0.285377	-3.50414
8092726	NM_021101 // CLDN1 // claudin 1 // 3q28-q29 // 9076 /// ENST00000295522 // CLDN1 // cla	CLDN1	NM_021101	0.0567278	3.59e-11	0.000922855	---	4.66103	0.297167	2.70972	8.77886	0.359567	4.67742	3.59e-11	18.8682	18.8682
7892639	---		---	0.0586632	0.000420703	0.0186733	---	6.37293	0.292956	4.25292	7.58565	0.158741	6.75247	0.000420703	2.24515	2.24515
7950810	NM_206927 // SYTL2 // synaptotagmin-like 2 // 11q14 // 54843 /// NM_206928 // SYTL2 //	SYTL2	NM_206927	0.058802	6.17e-06	0.263416	---	8.35314	0.118896	7.31418	6.77236	0.264728	4.02852	6.17e-06	0.327363	-3.05471
8156043	NM_058179 // PSAT1 // phosphoserine aminotransferase 1 // 9q21.2 // 29968 /// NM_021154	PSAT1	NM_058179	0.060054	8.29e-06	0.370317	---	3.88958	0.105991	3.1151	6.14619	0.349074	3.21848	8.29e-06	4.59991	4.59991
8095736	NM_001657 // AREG // amphiregulin // 4q13-q21 // 374 /// BC009799 // AREG // amphiregul	AREG	NM_001657	0.0606323	0.00025595	0.0195595	---	6.47793	0.231556	4.71986	8.00159	0.321845	5.52023	0.00025595	2.7182	2.7182
8112139	NM_002184 // IL6ST // interleukin 6 signal transducer (gp130, oncostatin M receptor) //	IL6ST	NM_002184	0.0607317	2.54e-06	0.491529	---	7.64894	0.0988262	6.98697	6.40593	0.169866	4.84671	2.54e-06	0.408814	-2.4461
8115907	NM_016391 // NOP16 // NOP16 nucleolar protein homolog (yeast) // 5q35.2 // 51491 /// EN	NOP16	NM_016391	0.0614727	9.79e-07	0.0266228	---	5.92823	0.156645	4.97414	7.34607	0.183497	5.42613	9.79e-07	2.70447	2.70447
7982663	NM_001211 // BUB1B // budding uninhibited by benzimidazoles 1 homolog beta (yeast) // 1	BUB1B	NM_001211	0.0628197	2.01e-05	0.068773	NM_001211 // GenMAPP // Cell_cycle_KEGG /// AF107297 // GenMAPP // Cell_cycle_KEGG	5.09844	0.239725	3.33141	6.78621	0.213507	5.31484	2.01e-05	3.07937	3.07937
8175023	NM_016032 // ZDHHC9 // zinc finger, DHHC-type containing 9 // Xq26.1 // 51114 /// NM_00	ZDHHC9	NM_016032	0.0636908	3.89e-06	0.366573	---	7.92903	0.192241	6.31216	9.41554	0.155624	8.04222	3.89e-06	2.82544	2.82544
8112478	NM_004536 // NAIP // NLR family, apoptosis inhibitory protein // 5q13.1 // 4671 /// NM_	NAIP	NM_004536	0.0642578	0.00017965	0.00100789	---	6.42718	0.214359	5.16665	5.35073	0.277852	3.93904	0.00017965	0.46146	-2.16703
8160889	NM_002989 // CCL21 // chemokine (C-C motif) ligand 21 // 9p13 // 6366 /// ENST000002596	CCL21	NM_002989	0.065296	4.87e-07	0.43874	---	7.17277	0.274871	5.21786	4.99589	0.130473	4.13048	4.87e-07	0.212499	-4.7059
8037298	NM_020406 // CD177 // CD177 molecule // 19q13.2 // 57126 /// ENST00000457794 // CD177 /	CD177	NM_020406	0.0656908	1.66e-06	0.100156	---	5.38952	0.305653	2.9811	3.08392	0.211667	2.09302	1.66e-06	0.207055	-4.82964
7954436	NM_006152 // LRMP // lymphoid-restricted membrane protein // 12p12.1 // 4033 /// ENST00	LRMP	NM_006152	0.066587	9.96e-08	0.0621762	---	5.75683	0.247223	4.13609	3.77887	0.124002	3.12762	9.96e-08	0.250181	-3.99711
8151532	NM_001442 // FABP4 // fatty acid binding protein 4, adipocyte // 8q21 // 2167 /// ENST0	FABP4	NM_001442	0.0703324	0.00100945	0.311728	---	3.60223	0.346211	2.18545	2.29154	0.0828551	1.91759	0.00100945	0.383949	-2.60451
8112220	NM_001165899 // PDE4D // phosphodiesterase 4D, cAMP-specific // 5q12 // 5144 /// NM_001	PDE4D	NM_001165899	0.0703545	1.27e-07	0.325359	NM_001197218 // GenMAPP // G_Protein_Signaling /// NM_001197218 // GenMAPP // Smooth_mu	5.83588	0.0724733	5.42239	4.55424	0.134737	3.84055	1.27e-07	0.415461	-2.40697
8095744	NM_001657 // AREG // amphiregulin // 4q13-q21 // 374 /// BC009799 // AREG // amphiregul	AREG	NM_001657	0.070614	0.000593954	0.0193759	---	6.65103	0.267556	4.58816	8.29329	0.375309	5.21061	0.000593954	2.90135	2.90135
7917255	NM_014021 // SSX2IP // synovial sarcoma, X breakpoint 2 interacting protein // 1p22.3 /	SSX2IP	NM_014021	0.0720264	4.01e-05	0.31358	---	4.8374	0.152983	3.57125	5.93061	0.156713	4.91019	4.01e-05	2.13098	2.13098
7995829	NM_005951 // MT1H // metallothionein 1H // 16q13 // 4496 /// ENST00000332374 // MT1H //	MT1H	NM_005951	0.0725757	2.8e-05	0.414377	---	5.85802	0.266015	4.23088	3.97199	0.177875	2.66853	2.8e-05	0.286431	-3.49124
7972003	NM_007249 // KLF12 // Kruppel-like factor 12 // 13q22 // 11278 /// ENST00000377669 // K	KLF12	NM_007249	0.0735544	0.000389005	0.135248	---	5.23329	0.177276	4.10668	4.09291	0.25049	2.80208	0.000389005	0.433086	-2.30901
7927998	NM_025130 // HKDC1 // hexokinase domain containing 1 // 10q22.1 // 80201 /// ENST000003	HKDC1	NM_025130	0.076977	8.69e-05	0.17805	---	4.54499	0.157956	3.45958	5.84609	0.241094	4.67762	8.69e-05	2.4933	2.4933
8091511	NM_014879 // P2RY14 // purinergic receptor P2Y, G-protein coupled, 14 // 3q24-q25.1 //	P2RY14	NM_014879	0.0771773	6.14e-07	0.0126424	NM_014879 // GenMAPP // GPCRDB_Class_A_Rhodopsin-like /// BC034989 // GenMAPP // GPCRDB	8.34921	0.354614	5.45162	6.02586	0.291303	4.25672	6.14e-07	0.178885	-5.59018
8110971	NM_138809 // CMBL // carboxymethylenebutenolidase homolog (Pseudomonas) // 5p15.2 // 13	CMBL	NM_138809	0.0773791	0.0012704	0.0700404	---	8.68561	0.158412	6.94957	7.47199	0.352346	4.21304	0.0012704	0.405712	-2.4648
8103094	NM_000901 // NR3C2 // nuclear receptor subfamily 3, group C, member 2 // 4q31.1 // 4306	NR3C2	NM_000901	0.0780886	9.49e-07	0.287707	---	7.31762	0.189357	5.39229	5.32014	0.193237	3.92535	9.49e-07	0.262361	-3.81155
8131111	NM_001037283 // EIF3B // eukaryotic translation initiation factor 3, subunit B // 7p22.	EIF3B	NM_001037283	0.078187	5.8e-07	0.167118	NM_001037283 // GenMAPP // Translation_Factors /// NM_003751 // GenMAPP // Translation_	6.04415	0.153076	4.83474	7.3587	0.140092	6.17777	5.8e-07	2.5166	2.5166
8112940	NM_012446 // SSBP2 // single-stranded DNA binding protein 2 // 5q14.1 // 23635 /// ENST	SSBP2	NM_012446	0.0795877	0.000155468	0.914378	---	6.94871	0.135996	6.11396	5.62716	0.217202	4.15885	0.000155468	0.402328	-2.48553
8119898	NM_001025366 // VEGFA // vascular endothelial growth factor A // 6p12 // 7422 /// NM_00	VEGFA	NM_001025366	0.0818073	9.32e-07	0.0650748	NM_001025366 // GenMAPP // Hypertrophy_model /// NM_001171623 // GenMAPP // Hypertrophy	6.42209	0.0935513	5.83869	7.54718	0.165061	6.66251	9.32e-07	2.30593	2.30593
7962590	NM_024604 // RPAP3 // RNA polymerase II associated protein 3 // 12q13.11 // 79657 /// N	RPAP3	NM_024604	0.0820277	1.86e-08	9.39e-05	---	5.91526	0.163306	4.80292	7.18066	0.146647	5.92997	1.86e-08	2.30566	2.30566
8095751	NM_015393 // PARM1 // prostate androgen-regulated mucin-like protein 1 // 4q13.3-q21.3	PARM1	NM_015393	0.0830295	4.89e-05	0.297931	---	9.31372	0.210665	7.15682	7.47343	0.291549	4.5664	4.89e-05	0.275496	-3.62981
8135638	NM_018412 // ST7 // suppression of tumorigenicity 7 // 7q31.2 // 7982 /// NM_021908 //	ST7	NM_018412	0.0846224	0.000375481	0.350828	---	4.95575	0.148767	3.99552	6.01027	0.204369	4.31459	0.000375481	2.09007	2.09007
7894212	---		---	0.0847695	0.00105496	3.93e-05	---	6.18316	0.326114	3.85245	7.38548	0.420928	2.24429	0.00105496	2.2444	2.2444
8120315	NM_014464 // TINAG // tubulointerstitial nephritis antigen // 6p12.1 // 27283 /// ENST0	TINAG	NM_014464	0.0861731	0.000505979	0.0459067	---	5.97402	0.230159	3.91383	4.60245	0.266067	2.87581	0.000505979	0.418165	-2.3914
7896715	---		---	0.0863139	0.00248778	0.23531	---	6.16751	0.221066	4.64828	4.90147	0.277302	3.00909	0.00248778	0.442288	-2.26097
8144089	NM_022458 // LMBR1 // limb region 1 homolog (mouse) // 7q36 // 64327 /// ENST0000035344	LMBR1	NM_022458	0.0869712	1.08e-08	0.0018959	---	6.41124	0.129818	5.54271	7.69524	0.135566	6.46205	1.08e-08	2.35806	2.35806
7938989	NM_005256 // GAS2 // growth arrest-specific 2 // 11p14.3 // 2620 /// NM_177553 // GAS2	GAS2	NM_005256	0.0870041	0.000130135	0.0997012	---	2.86837	0.118724	2.29083	4.42605	0.31573	2.92154	0.000130135	2.80799	2.80799
7950983	NM_012124 // CHORDC1 // cysteine and histidine-rich domain (CHORD)-containing 1 // 11q1	CHORDC1	NM_012124	0.0889515	6.49e-06	0.00202365	---	6.53339	0.175772	5.63017	8.0089	0.253446	6.16232	6.49e-06	2.55726	2.55726
7984245	NM_178859 // OSTBETA // organic solute transporter beta // 15q22.31 // 123264 /// NM_01	OSTBETA	NM_178859	0.0895675	4.58e-07	0.187157	---	5.8796	0.166848	4.20036	4.45526	0.105232	3.94836	4.58e-07	0.37757	-2.64852
7923772	NM_001001552 // LEMD1 // LEM domain containing 1 // 1q32.1 // 93273 /// ENST00000391936	LEMD1	NM_001001552	0.0902012	2.46e-06	0.00389928	---	2.82581	0.186092	2.20741	4.05996	0.197166	2.7596	2.46e-06	2.5221	2.5221
7992917	NM_015041 // CLUAP1 // clusterin associated protein 1 // 16p13.3 // 23059 /// NM_024793	CLUAP1	NM_015041	0.0916085	0.000136119	0.168538	---	5.21478	0.17543	3.84909	6.32396	0.179254	4.95374	0.000136119	2.12596	2.12596
7952022	NM_001098526 // AMICA1 // adhesion molecule, interacts with CXADR antigen 1 // 11q23.3	AMICA1	NM_001098526	0.0916262	6.2e-05	0.116309	---	5.65754	0.233287	4.17235	4.28623	0.199795	3.22036	6.2e-05	0.365978	-2.7324
8082229	NM_000373 // UMPS // uridine monophosphate synthetase // 3q13 // 7372 /// NR_033437 //	UMPS	NM_000373	0.0916286	5.16e-06	0.0806176	---	5.84712	0.16788	4.62137	7.00404	0.10611	6.20561	5.16e-06	2.18356	2.18356
7951789	NM_152315 // FAM55A // family with sequence similarity 55, member A // 11q23.2 // 12040	FAM55A	NM_152315	0.0931329	7.19e-06	0.216646	---	9.67665	0.190952	7.97499	6.29441	0.548495	2.75517	7.19e-06	0.0934196	-10.7044
7940287	NM_152866 // MS4A1 // membrane-spanning 4-domains, subfamily A, member 1 // 11q12 // 93	MS4A1	NM_152866	0.0932538	5.93e-05	0.211861	---	5.18328	0.39669	2.80512	3.08508	0.174669	2.44704	5.93e-05	0.251215	-3.98065
8175102	NM_182314 // ENOX2 // ecto-NOX disulfide-thiol exchanger 2 // Xq25 // 10495 /// NM_0063	ENOX2	NM_182314	0.0967631	4.91e-05	0.119685	---	5.21442	0.175839	3.87548	6.71542	0.255348	4.29799	4.91e-05	2.80579	2.80579
8125556	NM_033554 // HLA-DPA1 // major histocompatibility complex, class II, DP alpha 1 // 6p21	HLA-DPA1	NM_033554	0.0990337	0.00265166	0.0138296	---	8.19781	0.252054	6.19236	6.97455	0.364524	5.26121	0.00265166	0.434269	-2.30272
8178891	NM_033554 // HLA-DPA1 // major histocompatibility complex, class II, DP alpha 1 // 6p21	HLA-DPA1	NM_033554	0.0990337	0.00265166	0.0138296	---	8.19781	0.252054	6.19236	6.97455	0.364524	5.26121	0.00265166	0.434269	-2.30272
8148448	NM_006558 // KHDRBS3 // KH domain containing, RNA binding, signal transduction associat	KHDRBS3	NM_006558	0.0997257	2.86e-05	0.034802	---	5.5285	0.143266	4.38952	6.65055	0.19955	5.46443	2.86e-05	2.21977	2.21977
7892953	---		---	0.0998723	2.9e-07	0.00220176	---	8.4319	0.137807	7.60065	9.58086	0.155807	8.06608	2.9e-07	2.20747	2.20747
7954293	NM_000921 // PDE3A // phosphodiesterase 3A, cGMP-inhibited // 12p12 // 5139 /// ENST000	PDE3A	NM_000921	0.101895	6.33e-05	0.192544	---	8.51264	0.179747	6.96955	6.82886	0.299773	3.9747	6.33e-05	0.30862	-3.24024
7948904	NR_002562 // SNORD28 // small nucleolar RNA, C/D box 28 // 11q13 // 9300	SNORD28	NR_002562	0.102732	0.000528269	0.00341512	---	3.45707	0.232498	2.30664	4.53046	0.266367	3.2381	0.000528269	2.1083	2.1083
8112841	NM_004272 // HOMER1 // homer homolog 1 (Drosophila) // 5q14.2 // 9456 /// ENST000003340	HOMER1	NM_004272	0.103295	5.73e-07	0.0871531	---	3.73984	0.160423	2.60913	5.43707	0.187035	4.37604	5.73e-07	3.1398	3.1398
8054580	NM_004336 // BUB1 // budding uninhibited by benzimidazoles 1 homolog (yeast) // 2q14 //	BUB1	NM_004336	0.10335	3.45e-07	0.225989	AF053305 // GenMAPP // Cell_cycle_KEGG	4.87321	0.181128	3.55728	6.73189	0.157271	5.30493	3.45e-07	3.40805	3.40805
8175531	NM_004065 // CDR1 // cerebellar degeneration-related protein 1, 34kDa // Xq27.1-q27.2 /	CDR1	NM_004065	0.103354	0.00566809	0.406741	BC113472 // GenMAPP // Ribosomal_Proteins	7.59873	0.331572	6.06259	6.08217	0.327969	3.34836	0.00566809	0.353725	-2.82706
7893528	---		---	0.105027	0.000736164	0.0190076	---	2.65839	0.239697	1.39335	3.66462	0.268003	2.08221	0.000736164	2.02162	2.02162
7903753	NM_000848 // GSTM2 // glutathione S-transferase mu 2 (muscle) // 1p13.3 // 2946 /// NM_	GSTM2	NM_000848	0.106489	3e-05	0.613194	---	5.64223	0.183203	4.38654	4.5605	0.0871622	4.07873	3e-05	0.442302	-2.2609
7893552	---		---	0.107374	0.000313709	0.000651892	---	4.27208	0.224077	3.10541	5.32473	0.277108	3.77903	0.000313709	2.03202	2.03202
8066407	NM_001080472 // FITM2 // fat storage-inducing transmembrane protein 2 // 20q13.12 // 12	FITM2	NM_001080472	0.107612	0.000918915	0.289043	---	6.23328	0.169346	4.84772	7.34694	0.24941	5.1605	0.000918915	2.12326	2.12326
8169969	NM_032458 // PHF6 // PHD finger protein 6 // Xq26.3 // 84295 /// NM_001015877 // PHF6 /	PHF6	NM_032458	0.109316	2.38e-05	0.0712748	---	5.4964	0.134073	4.53435	6.55329	0.158681	5.50323	2.38e-05	2.01283	2.01283
7994109	NM_005030 // PLK1 // polo-like kinase 1 // 16p12.2 // 5347 /// ENST00000300093 // PLK1	PLK1	NM_005030	0.10938	2.34e-06	0.144629	NM_005030 // GenMAPP // Cell_cycle_KEGG /// AB209179 // GenMAPP // Cell_cycle_KEGG	4.99357	0.214049	3.23577	6.65834	0.153964	5.45162	2.34e-06	3.17114	3.17114
8100495	NM_002703 // PPAT // phosphoribosyl pyrophosphate amidotransferase // 4q12 // 5471 ///	PPAT	NM_002703	0.109968	1.36e-10	0.000321851	---	4.91002	0.214701	3.81506	7.30076	0.204617	5.37227	1.36e-10	5.08165	5.08165
7932584	NM_020200 // PRTFDC1 // phosphoribosyl transferase domain containing 1 // 10p12.1 // 56	PRTFDC1	NM_020200	0.110058	0.00235741	0.167252	---	4.32837	0.198231	3.53771	5.5782	0.28263	3.37424	0.00235741	2.17353	2.17353
7894437	---		---	0.11041	9.62e-05	0.0955704	---	3.53095	0.245064	1.80855	4.94964	0.201276	3.7194	9.62e-05	2.58227	2.58227
7995825	NM_005949 // MT1F // metallothionein 1F // 16q13 // 4494 /// ENST00000334350 // MT1F //	MT1F	NM_005949	0.110599	3.37e-06	0.272041	---	7.06367	0.204703	5.85485	5.46711	0.141363	4.72849	3.37e-06	0.336593	-2.97095
7929438	NM_018063 // HELLS // helicase, lymphoid-specific // 10q24.2 // 3070 /// ENST0000034845	HELLS	NM_018063	0.110722	0.000733547	0.415746	NM_018063 // GenMAPP // Apoptosis /// AF155827 // GenMAPP // Apoptosis /// BX538033 //	4.50753	0.221392	2.95839	5.7756	0.188163	4.229	0.000733547	2.3179	2.3179
7986293	NM_018349 // MCTP2 // multiple C2 domains, transmembrane 2 // 15q26.2 // 55784 /// NM_0	MCTP2	NM_018349	0.112934	0.000269473	0.022121	---	7.2202	0.141813	6.20152	6.25343	0.237308	3.74392	0.000269473	0.492308	-2.03125
7896343	---		---	0.114383	0.00396504	0.0892592	---	5.96507	0.237726	4.22397	7.0286	0.335953	4.03368	0.00396504	2.19963	2.19963
8133345	NM_017528 // WBSCR22 // Williams Beuren syndrome chromosome region 22 // --- // 114049	WBSCR22	NM_017528	0.115139	6.64e-05	0.0118093	---	6.52372	0.188236	5.17451	7.55108	0.180461	5.92606	6.64e-05	2.00414	2.00414
8029280	NM_020406 // CD177 // CD177 molecule // 19q13.2 // 57126 /// ENST00000457794 // CD177 /	CD177	NM_020406	0.11549	8.49e-07	0.255566	---	8.4592	0.356577	5.08475	4.91564	0.343622	3.66664	8.49e-07	0.0890685	-11.2273
8030437	NR_033397 // PRMT1 // protein arginine methyltransferase 1 // 19q13.3 // 3276 /// NM_00	PRMT1	NR_033397	0.116292	3.69e-05	0.0215354	NR_033397 // GenMAPP // mRNA_processing_Reactome /// NM_001536 // GenMAPP // mRNA_proce	5.97069	0.201243	4.93542	7.0838	0.181461	5.97235	3.69e-05	2.28505	2.28505
7942603	NM_025098 // MOGAT2 // monoacylglycerol O-acyltransferase 2 // 11q13.5 // 80168 /// ENS	MOGAT2	NM_025098	0.116624	2.42e-05	0.0809211	---	4.92763	0.206863	3.82925	3.79163	0.119525	2.97301	2.42e-05	0.438439	-2.28082
7894350	---		---	0.117472	0.00152565	0.128702	---	6.79208	0.273754	4.30329	7.83778	0.153781	6.42639	0.00152565	2.04163	2.04163
8062766	NM_002466 // MYBL2 // v-myb myeloblastosis viral oncogene homolog (avian)-like 2 // 20q	MYBL2	NM_002466	0.118014	0.000179212	0.618729	---	4.65671	0.116194	4.15298	6.00608	0.248228	4.34747	0.000179212	2.49427	2.49427
7945740	NM_016093 // RPL26L1 // ribosomal protein L26-like 1 // 5q35.1 // 51121 /// ENST0000026	RPL26L1	NM_016093	0.118294	0.000328707	0.218994	---	6.72585	0.167167	5.49917	7.84197	0.192246	6.92017	0.000328707	2.11698	2.11698
8124166	NM_001080480 // MBOAT1 // membrane bound O-acyltransferase domain containing 1 // 6p22.	MBOAT1	NM_001080480	0.119006	7.23e-05	0.221825	---	7.2898	0.178949	5.73821	5.90366	0.215792	3.8724	7.23e-05	0.381511	-2.62116
7993800	NM_001128301 // LYRM1 // LYR motif containing 1 // 16p11.2 // 57149 /// NM_020424 // LY	LYRM1	NM_001128301	0.119371	0.000348006	0.00816715	---	5.70152	0.163646	4.65853	6.7715	0.253464	4.97138	0.000348006	2.02714	2.02714
8131927	NM_016447 // MPP6 // membrane protein, palmitoylated 6 (MAGUK p55 subfamily member 6) /	MPP6	NM_016447	0.119775	1.55e-05	0.209553	---	4.22987	0.162383	2.97057	5.69039	0.195062	4.64358	1.55e-05	2.68772	2.68772
8135601	NM_001127500 // MET // met proto-oncogene (hepatocyte growth factor receptor) // 7q31 /	MET	NM_001127500	0.119845	1.88e-06	0.0210293	---	5.98791	0.221105	4.51505	7.84523	0.254427	5.25695	1.88e-06	3.49583	3.49583
8095343	NM_012108 // STAP1 // signal transducing adaptor family member 1 // 4q13.2 // 26228 ///	STAP1	NM_012108	0.12267	0.000128543	0.764787	---	4.50112	0.283281	2.79143	2.78932	0.1246	2.37556	0.000128543	0.325312	-3.07397
7982757	NM_170589 // CASC5 // cancer susceptibility candidate 5 // 15q14 // 57082 /// NM_144508	CASC5	NM_170589	0.123024	0.000797329	0.367423	---	5.03021	0.20328	3.24604	6.35599	0.227876	4.60728	0.000797329	2.36686	2.36686
7954899	NM_001843 // CNTN1 // contactin 1 // 12q11-q12 // 1272 /// NM_175038 // CNTN1 // contac	CNTN1	NM_001843	0.124739	5.56e-06	0.142849	---	3.5186	0.170519	2.54229	2.48902	0.0936566	2.00003	5.56e-06	0.463276	-2.15854
7954997	NM_001025356 // ANO6 // anoctamin 6 // 12q12 // 196527 /// NM_001142678 // ANO6 // anoc	ANO6	NM_001025356	0.125379	0.00249058	0.313377	---	6.90394	0.255265	5.17382	8.18109	0.250433	5.64994	0.00249058	2.35514	2.35514
8109843	NM_004946 // DOCK2 // dedicator of cytokinesis 2 // 5q35.1 // 1794 /// ENST00000256935	DOCK2	NM_004946	0.128746	3.62e-07	0.0833836	---	5.12769	0.15976	4.08825	3.86146	0.106794	3.23615	3.62e-07	0.399525	-2.50297
7995525	NM_033119 // NKD1 // naked cuticle homolog 1 (Drosophila) // 16q12 // 85407 /// ENST000	NKD1	NM_033119	0.129488	0.000206917	0.818031	---	5.04186	0.0982439	4.39058	6.24488	0.214	5.13504	0.000206917	2.29943	2.29943
7902685	---		---	0.12979	2.8e-05	0.247204	---	3.41198	0.221713	2.2531	2.2127	0.0727604	1.62397	2.8e-05	0.416801	-2.39922
7925452	NM_022469 // GREM2 // gremlin 2 // 1q43 // 64388 /// ENST00000318160 // GREM2 // gremli	GREM2	NM_022469	0.130191	5.88e-05	0.345869	---	4.7526	0.240478	3.02015	3.47791	0.101352	2.92117	5.88e-05	0.404331	-2.47322
7943715	NM_033390 // ZC3H12C // zinc finger CCCH-type containing 12C // 11q22.3 // 85463 /// EN	ZC3H12C	NM_033390	0.130215	1.55e-06	0.139861	---	6.52115	0.144664	5.04559	4.59657	0.247448	3.11515	1.55e-06	0.275376	-3.6314
8091306	NR_033438 // PLSCR4 // phospholipid scramblase 4 // 3q24 // 57088 /// NM_020353 // PLSC	PLSCR4	NR_033438	0.131353	0.00022081	0.142019	---	6.44687	0.188337	4.72252	5.37432	0.197003	4.5222	0.00022081	0.461201	-2.16825
7892674	---		---	0.131692	0.003041	0.168816	---	4.67806	0.299999	2.54337	5.752	0.268177	3.19368	0.003041	2.14884	2.14884
7900576	NM_006347 // PPIH // peptidylprolyl isomerase H (cyclophilin H) // 1p34.1 // 10465 ///	PPIH	NM_006347	0.131859	0.000272631	0.289262	---	5.34323	0.162582	4.39458	6.69931	0.233656	5.1612	0.000272631	2.38131	2.38131
8050507	NM_001006657 // WDR35 // WD repeat domain 35 // 2p24.1 // 57539 /// NM_020779 // WDR35	WDR35	NM_001006657	0.131936	4.42e-06	0.0392683	---	3.88163	0.172582	2.78147	5.56036	0.248766	3.09415	4.42e-06	3.05137	3.05137
8138566	NM_006547 // IGF2BP3 // insulin-like growth factor 2 mRNA binding protein 3 // 7p11 //	IGF2BP3	NM_006547	0.1321	0.00411099	0.522289	---	2.44209	0.0761208	2.01969	3.74728	0.354477	2.23	0.00411099	2.38382	2.38382
7961964	NM_018164 // C12orf11 // chromosome 12 open reading frame 11 // 12p11.23 // 55726 /// E	C12orf11	NM_018164	0.132317	7.5e-08	0.0133696	---	4.65785	0.200366	3.34122	6.44841	0.17908	4.94937	7.5e-08	3.47507	3.47507
8108251	NR_002713 // NPY6R // neuropeptide Y receptor Y6 (pseudogene) // 5q31 // 4888 /// D8651	NPY6R	NR_002713	0.133507	0.000742825	0.910743	D86519 // GenMAPP // GPCRDB_Class_A_Rhodopsin-like /// D86519 // GenMAPP // Peptide_GPC	4.71777	0.275613	3.04841	3.44963	0.122689	2.91088	0.000742825	0.390683	-2.55962
8109639	NM_004219 // PTTG1 // pituitary tumor-transforming 1 // 5q35.1 // 9232 /// NM_004219 //	PTTG1	NM_004219	0.133583	2.86e-07	0.311744	AF062649 // GenMAPP // Cell_cycle_KEGG	6.40456	0.152189	4.95725	7.92805	0.133936	6.94264	2.86e-07	2.84809	2.84809
7908841	NM_002481 // PPP1R12B // protein phosphatase 1, regulatory (inhibitor) subunit 12B // 1	PPP1R12B	NM_002481	0.13361	7.67e-05	0.575045	---	6.47832	0.136378	5.38545	5.46527	0.137738	4.81132	7.67e-05	0.483699	-2.0674
7895252	---		---	0.135011	1.86e-06	0.0516244	---	7.14889	0.231689	5.77626	8.679	0.141939	7.54848	1.86e-06	3.05725	3.05725
7918457	NM_002232 // KCNA3 // potassium voltage-gated channel, shaker-related subfamily, member	KCNA3	NM_002232	0.136552	1.25e-05	0.0819491	---	4.28196	0.156287	3.34246	3.18481	0.156671	2.56773	1.25e-05	0.444575	-2.24934
8060675	NM_021873 // CDC25B // cell division cycle 25 homolog B (S. pombe) // 20p13 // 994 ///	CDC25B	NM_021873	0.13713	0.000566871	0.63976	NM_021873 // GenMAPP // Cell_cycle_KEGG /// NM_004358 // GenMAPP // Cell_cycle_KEGG ///	4.62949	0.0985143	4.13553	5.68117	0.240393	4.08531	0.000566871	2.08372	2.08372
8169984	NM_000194 // HPRT1 // hypoxanthine phosphoribosyltransferase 1 // Xq26.1 // 3251 /// EN	HPRT1	NM_000194	0.137648	0.000318826	0.134215	NM_000194 // GenMAPP // Nucleotide_Metabolism /// M31642 // GenMAPP // Nucleotide_Metab	5.97856	0.16158	4.92625	7.04074	0.202702	5.65632	0.000318826	2.09352	2.09352
7894211	---		---	0.138072	2.26e-06	0.0153467	---	8.17784	0.165664	6.7186	9.47969	0.165547	7.40467	2.26e-06	2.40031	2.40031
7994074	NM_000336 // SCNN1B // sodium channel, nonvoltage-gated 1, beta // 16p12.2-p12.1 // 633	SCNN1B	NM_000336	0.13941	8.53e-06	0.451814	---	7.34476	0.344958	4.84456	5.03779	0.131507	4.43953	8.53e-06	0.202102	-4.948
7951217	NM_002423 // MMP7 // matrix metallopeptidase 7 (matrilysin, uterine) // 11q21-q22 // 43	MMP7	NM_002423	0.140036	4.27e-06	0.167192	NM_002423 // GenMAPP // Matrix_Metalloproteinases /// BC003635 // GenMAPP // Matrix_Met	3.57526	0.083487	3.17602	6.09875	0.402813	4.01778	4.27e-06	5.65005	5.65005
7927915	NM_152709 // STOX1 // storkhead box 1 // 10q22.1 // 219736 /// NM_001130162 // STOX1 //	STOX1	NM_152709	0.140148	0.000444429	0.118247	---	3.08905	0.14667	2.28855	4.09536	0.20985	2.64543	0.000444429	2.02114	2.02114
7961891	NM_030762 // BHLHE41 // basic helix-loop-helix family, member e41 // 12p12.1 // 79365 /	BHLHE41	NM_030762	0.140274	0.000107596	0.632393	---	7.14252	0.126441	5.92935	5.98097	0.166387	4.86054	0.000107596	0.465437	-2.14852
8104912	NM_005983 // SKP2 // S-phase kinase-associated protein 2 (p45) // 5p13 // 6502 /// NM_0	SKP2	NM_005983	0.140324	7.89e-05	0.369627	AK291255 // GenMAPP // Cell_cycle_KEGG /// BC001441 // GenMAPP // Cell_cycle_KEGG /// B	6.75756	0.225848	4.43105	8.20364	0.151674	7.09162	7.89e-05	2.60688	2.60688
8151525	NM_002677 // PMP2 // peripheral myelin protein 2 // 8q21.3-q22.1 // 5375 /// ENST000002	PMP2	NM_002677	0.142668	9.13e-05	0.295234	---	3.37599	0.215515	2.226	2.35663	0.0682174	2.03726	9.13e-05	0.461818	-2.16536
8137240	NM_153236 // GIMAP7 // GTPase, IMAP family member 7 // 7q36.1 // 168537 /// ENST0000031	GIMAP7	NM_153236	0.142807	3.49e-05	0.0336689	---	5.55216	0.213562	3.82867	4.3051	0.192812	3.40546	3.49e-05	0.420823	-2.3763
7996563	NM_000196 // HSD11B2 // hydroxysteroid (11-beta) dehydrogenase 2 // 16q22 // 3291 /// E	HSD11B2	NM_000196	0.143242	1.48e-05	0.0368165	U26726 // GenMAPP // Glucocorticoid_Mineralocorticoid_Metabolism /// U26726 // GenMAPP	6.73977	0.281551	4.5395	5.1236	0.194112	3.47386	1.48e-05	0.329917	-3.03106
8116835	NM_145649 // GCNT2 // glucosaminyl (N-acetyl) transferase 2, I-branching enzyme (I bloo	GCNT2	NM_145649	0.143472	1.3e-06	0.80216	---	4.60721	0.199965	3.06544	2.93396	0.083222	2.43239	1.3e-06	0.320445	-3.12066
7893639	---		---	0.143522	2.73e-05	0.0469043	---	7.96882	0.202555	6.46834	8.90583	0.117127	8.218	2.73e-05	2.1139	2.1139
8082816	NM_021203 // SRPRB // signal recognition particle receptor, B subunit // 3q22.1 // 5847	SRPRB	NM_021203	0.144548	4.25e-05	0.0958342	---	7.00883	0.154414	6.06375	8.05557	0.153956	6.81938	4.25e-05	2.08331	2.08331
8113666	NM_020796 // SEMA6A // sema domain, transmembrane domain (TM), and cytoplasmic domain,	SEMA6A	NM_020796	0.145872	1.44e-05	0.566605	---	7.3872	0.225175	5.31412	5.53342	0.23974	4.17439	1.44e-05	0.264725	-3.77751
7942453	NM_021200 // PLEKHB1 // pleckstrin homology domain containing, family B (evectins) memb	PLEKHB1	NM_021200	0.146265	5.39e-05	0.839436	---	4.5138	0.115885	3.66588	5.91235	0.223849	4.32329	5.39e-05	2.74602	2.74602
7965964	NM_032148 // SLC41A2 // solute carrier family 41, member 2 // 12q23.3 // 84102 /// ENST	SLC41A2	NM_032148	0.146292	0.00186115	0.0644407	---	7.24921	0.297847	4.01744	5.96161	0.272729	4.22013	0.00186115	0.404978	-2.46927
8044080	NM_003048 // SLC9A2 // solute carrier family 9 (sodium/hydrogen exchanger), member 2 //	SLC9A2	NM_003048	0.146583	4.15e-05	0.250347	---	7.51306	0.274614	5.19389	5.45042	0.265402	3.42345	4.15e-05	0.249119	-4.01415
8180100	NM_033554 // HLA-DPA1 // major histocompatibility complex, class II, DP alpha 1 // 6p21	HLA-DPA1	NM_033554	0.147091	0.0019525	0.0485824	---	8.63874	0.227221	6.75023	7.3066	0.368453	5.65324	0.0019525	0.401686	-2.48951
8116168	NM_017838 // NHP2 // NHP2 ribonucleoprotein homolog (yeast) // 5q35.3 // 55651 /// NM_0	NHP2	NM_017838	0.148627	0.000120698	0.282787	---	4.7863	0.177985	3.42017	5.9773	0.154958	4.86531	0.000120698	2.19292	2.19292
8094988	NM_025087 // CWH43 // cell wall biogenesis 43 C-terminal homolog (S. cerevisiae) // 4p1	CWH43	NM_025087	0.149085	2.12e-08	0.152553	---	6.89254	0.317826	3.82304	3.68613	0.229288	2.74389	2.12e-08	0.102764	-9.731
7951977	NM_001164836 // FXYD6 // FXYD domain containing ion transport regulator 6 // 11q23.3 //	FXYD6	NM_001164836	0.149466	0.000228608	0.474855	---	6.56863	0.185552	5.6438	5.57879	0.116981	4.65428	0.000228608	0.485066	-2.06157
8132070	NM_002047 // GARS // glycyl-tRNA synthetase // 7p15 // 2617 /// ENST00000389266 // GARS	GARS	NM_002047	0.149534	5.88e-06	0.046093	---	7.52251	0.212538	5.53128	9.03675	0.189267	7.55702	5.88e-06	2.84105	2.84105
8111136	NM_001034850 // FAM134B // family with sequence similarity 134, member B // 5p15.1 // 5	FAM134B	NM_001034850	0.149947	0.000709183	0.475654	---	7.62212	0.186163	6.14347	6.32463	0.250909	4.70263	0.000709183	0.422534	-2.36668
8161964	NM_174938 // FRMD3 // FERM domain containing 3 // 9q21.32 // 257019 /// ENST00000304195	FRMD3	NM_174938	0.152794	1.27e-05	0.462164	---	5.57649	0.226772	3.70546	3.96581	0.141634	3.12761	1.27e-05	0.338531	-2.95394
7996345	NM_003869 // CES2 // carboxylesterase 2 // 16q22.1 // 8824 /// NR_036684 // CES2 // car	CES2	NM_003869	0.155573	2.42e-05	0.0199035	NM_003869 // GenMAPP // Irinotecan_pathway_PharmGKB /// NR_036684 // GenMAPP // Irinote	7.20572	0.256402	4.9376	5.67212	0.223474	4.26626	2.42e-05	0.353693	-2.82731
7960771	NM_174941 // CD163L1 // CD163 molecule-like 1 // 12p13.3 // 283316 /// ENST00000313599	CD163L1	NM_174941	0.15567	4.88e-08	0.110864	---	5.86852	0.194809	4.62381	4.20914	0.081465	3.81455	4.88e-08	0.306957	-3.25779
7951686	NM_001562 // IL18 // interleukin 18 (interferon-gamma-inducing factor) // 11q22.2-q22.3	IL18	NM_001562	0.155806	0.00232493	0.165199	---	7.14175	0.235833	4.76242	5.91507	0.335488	3.54473	0.00232493	0.405395	-2.46673
7981142	NM_024734 // CLMN // calmin (calponin-like, transmembrane) // 14q32.13 // 79789 /// ENS	CLMN	NM_024734	0.157416	4.38e-05	0.0311585	---	7.28208	0.181561	5.59406	6.01908	0.221672	4.01291	4.38e-05	0.427112	-2.34131
8002347	NM_001605 // AARS // alanyl-tRNA synthetase // 16q22 // 16 /// ENST00000261772 // AARS	AARS	NM_001605	0.159596	3.29e-06	0.118177	---	6.37152	0.149887	5.17118	7.5015	0.162102	6.47616	3.29e-06	2.23813	2.23813
8136631	NM_003143 // SSBP1 // single-stranded DNA binding protein 1 // 7q34 // 6742 /// ENST000	SSBP1	NM_003143	0.1627	2.37e-06	0.134043	---	8.30351	0.118714	7.80232	9.39026	0.124075	8.62228	2.37e-06	2.1066	2.1066
7915598	NM_153274 // BEST4 // bestrophin 4 // 1p33-p32.3 // 266675 /// ENST00000372207 // BEST4	BEST4	NM_153274	0.16386	0.000469725	0.165855	---	5.0327	0.323094	3.63645	3.67859	0.0991559	3.12104	0.000469725	0.388926	-2.57118
7961151	NM_007360 // KLRK1 // killer cell lectin-like receptor subfamily K, member 1 // 12p13.2	KLRK1	NM_007360	0.1653	5.3e-05	0.437624	---	5.20652	0.224078	3.59386	3.55392	0.21807	2.80276	5.3e-05	0.311145	-3.21393
8047596	NM_001114132 // NBEAL1 // neurobeachin-like 1 // 2q33.2 // 65065 /// ENST00000444917 //	NBEAL1	NM_001114132	0.165423	6.6e-06	0.0543746	---	8.06592	0.147398	6.55412	6.64651	0.231296	5.0228	6.6e-06	0.355927	-2.80957
8141688	NM_001084 // PLOD3 // procollagen-lysine, 2-oxoglutarate 5-dioxygenase 3 // 7q22 // 898	PLOD3	NM_001084	0.16562	0.000336599	0.212447	---	5.84155	0.208244	3.92086	6.91053	0.184146	4.80691	0.000336599	2.11953	2.11953
8174474	NM_022977 // ACSL4 // acyl-CoA synthetase long-chain family member 4 // Xq22.3-q23 // 2	ACSL4	NM_022977	0.168533	0.000194296	0.520862	NM_022977 // GenMAPP // Fatty_Acid_Degradation /// NM_022977 // GenMAPP // Mitochondria	4.97448	0.14048	4.32363	6.22345	0.223972	4.74847	0.000194296	2.40913	2.40913
7939341	NM_000610 // CD44 // CD44 molecule (Indian blood group) // 11p13 // 960 /// NM_00100138	CD44	NM_000610	0.168906	4.19e-06	0.0843479	---	8.34845	0.115568	7.58492	9.54553	0.164949	8.23556	4.19e-06	2.2183	2.2183
8138454	NM_001002926 // TWISTNB // TWIST neighbor // 7p21.1 // 221830 /// ENST00000222567 // TW	TWISTNB	NM_001002926	0.170747	2.24e-07	0.0399143	---	4.61023	0.105085	4.15479	5.90389	0.159467	4.83594	2.24e-07	2.43846	2.43846
7989501	NM_001218 // CA12 // carbonic anhydrase XII // 15q22 // 771 /// NM_206925 // CA12 // ca	CA12	NM_001218	0.170882	1.15e-07	0.0140517	---	8.27372	0.214867	6.40506	6.01232	0.262155	3.80184	1.15e-07	0.211823	-4.72093
8147030	NM_007029 // STMN2 // stathmin-like 2 // 8q21.13 // 11075 /// ENST00000220876 // STMN2	STMN2	NM_007029	0.170898	2.17e-07	0.0230653	---	7.21982	0.356743	4.95428	4.5807	0.27655	3.50521	2.17e-07	0.137372	-7.27949
8147206	NM_003821 // RIPK2 // receptor-interacting serine-threonine kinase 2 // 8q21 // 8767 //	RIPK2	NM_003821	0.170935	5.49e-08	0.0123663	---	5.24806	0.151008	4.2248	7.0087	0.194367	5.72943	5.49e-08	3.2384	3.2384
8113120	BC028919 // TOB2 // transducer of ERBB2, 2 // 22q13.2 // 10766	TOB2	BC028919	0.172322	3.51e-05	0.0135055	---	10.8771	0.125666	10.0255	9.91856	0.204126	8.39051	3.51e-05	0.492632	-2.02991
8165707	BC028919 // TOB2 // transducer of ERBB2, 2 // 22q13.2 // 10766	TOB2	BC028919	0.172322	3.51e-05	0.0135055	---	10.8771	0.125666	10.0255	9.91856	0.204126	8.39051	3.51e-05	0.492632	-2.02991
8096617	NM_017935 // BANK1 // B-cell scaffold protein with ankyrin repeats 1 // 4q24 // 55024 /	BANK1	NM_017935	0.17267	0.0020048	0.670732	---	5.14197	0.350685	3.19489	3.65464	0.157465	2.86818	0.0020048	0.3801	-2.63089
7929258	NM_004523 // KIF11 // kinesin family member 11 // 10q24.1 // 3832 /// ENST00000260731 /	KIF11	NM_004523	0.174148	0.000814258	0.238448	---	4.8546	0.273185	2.78021	6.31449	0.231551	4.40222	0.000814258	2.64875	2.64875
8035628	NM_176880 // NR2C2AP // nuclear receptor 2C2-associated protein // 19p13.11 // 126382 /	NR2C2AP	NM_176880	0.176066	0.000154999	0.0766368	---	4.65548	0.154529	3.80071	5.78991	0.209614	3.58977	0.000154999	2.15807	2.15807
7893481	---		---	0.178151	0.000490511	0.274658	---	5.76769	0.167982	3.92528	6.74695	0.183257	5.74497	0.000490511	2.02394	2.02394
8089145	NM_015429 // ABI3BP // ABI family, member 3 (NESH) binding protein // 3q12 // 25890 ///	ABI3BP	NM_015429	0.179006	9.67e-08	0.310366	---	7.45431	0.315827	4.2395	4.52374	0.19184	3.41174	9.67e-08	0.118764	-8.42006
8133876	NM_001001548 // CD36 // CD36 molecule (thrombospondin receptor) // 7q11.2 // 948 /// NM	CD36	NM_001001548	0.179106	3.56e-05	0.0811869	---	5.27831	0.233296	3.71053	3.52204	0.295773	2.36147	3.56e-05	0.279676	-3.57556
7893359	---		---	0.183952	0.000185022	0.0326347	---	4.58234	0.264966	2.63927	6.34822	0.346989	2.32453	0.000185022	3.22624	3.22624
7961693	NM_002300 // LDHB // lactate dehydrogenase B // 12p12.2-p12.1 // 3945 /// NM_001174097	LDHB	NM_002300	0.184225	9.44e-05	0.30842	NM_002300 // GenMAPP // Glycolysis_and_Gluconeogenesis /// AY189689 // GenMAPP // Glyco	9.28845	0.166164	8.14189	10.4114	0.148292	9.32783	9.44e-05	2.15317	2.15317
7895677	---		---	0.184311	0.000492469	0.394935	---	5.20229	0.189749	3.51859	6.31956	0.16599	5.56222	0.000492469	2.13404	2.13404
7962427	NM_031292 // PUS7L // pseudouridylate synthase 7 homolog (S. cerevisiae)-like // 12q12	PUS7L	NM_031292	0.184452	8.18e-08	0.0116412	---	4.92556	0.134703	4.06804	6.2411	0.141812	5.06063	8.18e-08	2.38948	2.38948
8076533	NM_007229 // PACSIN2 // protein kinase C and casein kinase substrate in neurons 2 // 22	PACSIN2	NM_007229	0.186849	0.000392489	0.0382645	---	7.53618	0.251413	5.83642	6.40872	0.184725	5.08149	0.000392489	0.46314	-2.15917
8105121	NM_000163 // GHR // growth hormone receptor // 5p13-p12 // 2690 /// ENST00000230882 //	GHR	NM_000163	0.187422	0.000168086	0.0317742	---	5.04356	0.293477	3.21174	3.61244	0.211798	2.98521	0.000168086	0.36877	-2.71172
7918657	NM_015967 // PTPN22 // protein tyrosine phosphatase, non-receptor type 22 (lymphoid) //	PTPN22	NM_015967	0.188129	7.04e-05	0.395331	---	4.98843	0.150853	3.86987	3.87328	0.15275	2.74714	7.04e-05	0.471907	-2.11906
7996331	NM_005182 // CA7 // carbonic anhydrase VII // 16q22.1 // 766 /// NM_001014435 // CA7 //	CA7	NM_005182	0.189022	7.55e-06	0.275602	---	5.54129	0.321946	3.2687	3.58896	0.0551617	3.25353	7.55e-06	0.252461	-3.961
7894737	---		---	0.189206	0.000332555	0.00898623	---	6.95408	0.266465	5.06269	7.9991	0.163502	6.73107	0.000332555	2.10107	2.10107
8079422	NM_003212 // TDGF1 // teratocarcinoma-derived growth factor 1 // 3p21.31 // 6997 /// NM	TDGF1	NM_003212	0.189227	8.55e-06	0.14918	---	2.42528	0.0660585	1.89851	3.54509	0.187705	2.52238	8.55e-06	2.17273	2.17273
8086451	NM_001099669 // HIGD1A // HIG1 hypoxia inducible domain family, member 1A // 3p22.1 //	HIGD1A	NM_001099669	0.192561	5.18e-06	0.380941	---	9.97358	0.0716282	9.42753	8.57074	0.21688	7.19122	5.18e-06	0.371829	-2.68941
8160284	NM_017645 // HAUS6 // HAUS augmin-like complex, subunit 6 // 9p22.1 // 54801 /// ENST00	HAUS6	NM_017645	0.195299	5.88e-05	0.0233964	---	4.4434	0.202442	2.79698	5.77387	0.248015	3.99477	5.88e-05	2.46081	2.46081
8127145	NM_021814 // ELOVL5 // ELOVL family member 5, elongation of long chain fatty acids (FEN	ELOVL5	NM_021814	0.196128	1.45e-05	0.958947	---	7.5982	0.158564	6.77001	9.03244	0.150117	7.54522	1.45e-05	2.72686	2.72686
7995838	NM_005952 // MT1X // metallothionein 1X // 16q13 // 4501 /// ENST00000394485 // MT1X //	MT1X	NM_005952	0.196993	0.000136281	0.808248	---	6.99716	0.164373	5.95451	5.71963	0.167136	4.76672	0.000136281	0.423514	-2.3612
7964834	NM_001874 // CPM // carboxypeptidase M // 12q14.3 // 1368 /// NM_198320 // CPM // carbo	CPM	NM_001874	0.198383	2.82e-06	0.625082	---	8.14055	0.276107	5.45493	5.6446	0.214825	4.12789	2.82e-06	0.177569	-5.6316
8174684	NM_001173487 // NKRF // NFKB repressing factor // Xq24 // 55922 /// NM_017544 // NKRF /	NKRF	NM_001173487	0.198907	3.73e-08	0.0859449	---	4.49987	0.0770581	4.0117	5.89188	0.163706	4.71533	3.73e-08	2.65824	2.65824
8041519	NM_001170792 // FAM82A1 // family with sequence similarity 82, member A1 // 2p22.2 // 1	FAM82A1	NM_001170792	0.20021	2.26e-05	0.419991	---	4.94849	0.117422	3.96605	3.88689	0.150749	3.12972	2.26e-05	0.479886	-2.08383
7896701	---		---	0.201196	7.62e-05	0.353974	---	4.96073	0.156331	3.8488	3.83416	0.153598	2.71002	7.62e-05	0.469362	-2.13055
8156706	NM_003275 // TMOD1 // tropomodulin 1 // 9q22.3 // 7111 /// NM_001166116 // TMOD1 // tro	TMOD1	NM_003275	0.202613	1.48e-05	0.967358	M77016 // GenMAPP // Striated_muscle_contraction /// BC002660 // GenMAPP // Striated_mu	5.93748	0.241095	4.14359	4.26152	0.0980566	3.56549	1.48e-05	0.302855	-3.30192
8157283	NM_004697 // PRPF4 // PRP4 pre-mRNA processing factor 4 homolog (yeast) // 9q31-q33 //	PRPF4	NM_004697	0.20502	1.39e-05	0.074944	AF016369 // GenMAPP // mRNA_processing_Reactome	5.75546	0.177745	4.19221	6.94529	0.165077	5.65566	1.39e-05	2.29754	2.29754
7913216	NM_000300 // PLA2G2A // phospholipase A2, group IIA (platelets, synovial fluid) // 1p35	PLA2G2A	NM_000300	0.205514	0.000692794	0.171092	BC005919 // GenMAPP // Eicosanoid_Synthesis	11.2037	0.149456	10.145	8.45387	0.692206	3.55166	0.000692794	0.148063	-6.75386
7974214	NM_172193 // KLHDC1 // kelch domain containing 1 // 14q21.3 // 122773 /// ENST000003593	KLHDC1	NM_172193	0.205892	1.04e-05	0.678055	---	5.09607	0.157297	4.18776	3.81411	0.149435	2.85783	1.04e-05	0.409471	-2.44217
8160504	NM_022901 // LRRC19 // leucine rich repeat containing 19 // 9p21.2 // 64922 /// ENST000	LRRC19	NM_022901	0.206233	3.04e-07	0.171296	---	8.14775	0.218957	5.86884	5.27503	0.336541	3.51858	3.04e-07	0.135601	-7.37456
8054930	NM_032390 // MKI67IP // MKI67 (FHA domain) interacting nucleolar phosphoprotein // 2q14	MKI67IP	NM_032390	0.206662	2.06e-08	0.00106591	---	8.3288	0.161987	7.10526	9.56994	0.119599	8.50124	2.06e-08	2.30326	2.30326
8119842	NM_203290 // POLR1C // polymerase (RNA) I polypeptide C, 30kDa // 6p21.1 // 9533 /// NM	POLR1C	NM_203290	0.206877	1.66e-05	0.158891	---	6.52782	0.184503	5.46203	7.93627	0.193465	5.98347	1.66e-05	2.73685	2.73685
8147132	NM_000067 // CA2 // carbonic anhydrase II // 8q22 // 760 /// ENST00000285379 // CA2 //	CA2	NM_000067	0.207236	4.59e-07	0.977291	---	10.8442	0.155796	9.32521	6.42054	0.469439	4.02561	4.59e-07	0.0494502	-20.2224
7902594	NM_182948 // PRKACB // protein kinase, cAMP-dependent, catalytic, beta // 1p36.1 // 556	PRKACB	NM_182948	0.208252	1.82e-06	0.38903	NM_182948 // GenMAPP // G_Protein_Signaling /// NM_182948 // GenMAPP // Calcium_regulat	8.42895	0.100208	7.9928	7.14397	0.155658	6.41683	1.82e-06	0.416446	-2.40127
8054872	NM_014553 // TFCP2L1 // transcription factor CP2-like 1 // 2q14 // 29842 /// ENST000002	TFCP2L1	NM_014553	0.208525	0.000498314	0.164532	---	6.64123	0.188004	4.7143	5.69985	0.179626	3.9565	0.000498314	0.493717	-2.02545
8112260	NM_018369 // DEPDC1B // DEP domain containing 1B // 5q12.1 // 55789 /// NM_001145208 //	DEPDC1B	NM_018369	0.208729	9.28e-05	0.0475549	---	4.49495	0.162385	3.15616	5.73094	0.198412	4.68684	9.28e-05	2.15363	2.15363
8013450	NM_001042685 // LGALS9B // lectin, galactoside-binding, soluble, 9B // 17p11.2 // 28419	LGALS9B	NM_001042685	0.209212	3.38e-05	0.0193786	---	8.19016	0.254301	6.40239	6.85349	0.100329	6.31539	3.38e-05	0.431345	-2.31833
8157582	NM_000177 // GSN // gelsolin // 9q33 // 2934 /// NM_198252 // GSN // gelsolin // 9q33 /	GSN	NM_000177	0.209571	3.29e-06	0.476417	---	7.19163	0.177287	6.02742	5.72326	0.133146	5.1955	3.29e-06	0.3724	-2.68528
8040223	NM_001165931 // RRM2 // ribonucleotide reductase M2 // 2p25-p24 // 6241 /// NM_001034 /	RRM2	NM_001165931	0.20983	1.86e-05	0.43483	---	5.51578	0.19685	3.93435	6.86853	0.131038	5.79651	1.86e-05	2.60045	2.60045
7894834	---		---	0.211401	2.11e-07	0.372647	---	7.87585	0.162568	6.05871	9.37202	0.0896834	8.45412	2.11e-07	2.83139	2.83139
7923547	NM_001276 // CHI3L1 // chitinase 3-like 1 (cartilage glycoprotein-39) // 1q32.1 // 1116	CHI3L1	NM_001276	0.213024	0.000567012	0.285479	---	4.16397	0.144728	3.3421	5.15666	0.230888	3.78977	0.000567012	2.18126	2.18126
7931561	NM_145806 // ZNF511 // zinc finger protein 511 // 10q26.3 // 118472 /// ENST00000361518	ZNF511	NM_145806	0.213759	9.45e-06	0.274052	---	5.23582	0.0987555	4.62808	6.30514	0.165174	5.05731	9.45e-06	2.18633	2.18633
7953594	NM_006331 // EMG1 // EMG1 nucleolar protein homolog (S. cerevisiae) // 12p13.3 // 10436	EMG1	NM_006331	0.215786	0.000933835	0.367725	---	5.73096	0.168984	4.36506	6.72131	0.208303	5.44045	0.000933835	2.1128	2.1128
7893657	---		---	0.21617	9.1e-06	0.0419237	---	6.90456	0.241178	4.81311	8.95269	0.321322	4.95898	9.1e-06	4.25087	4.25087
8136248	NM_002402 // MEST // mesoderm specific transcript homolog (mouse) // 7q32 // 4232 /// N	MEST	NM_002402	0.217339	7.96e-07	0.056972	---	6.29979	0.135011	5.14589	7.55967	0.147949	6.50671	7.96e-07	2.37358	2.37358
8102643	NM_001237 // CCNA2 // cyclin A2 // 4q25-q31 // 890 /// ENST00000274026 // CCNA2 // cycl	CCNA2	NM_001237	0.217462	3.89e-05	0.818032	NM_001237 // GenMAPP // Cell_cycle_KEGG /// AK291931 // GenMAPP // Cell_cycle_KEGG	5.88866	0.222094	3.9106	7.42249	0.147593	6.59122	3.89e-05	2.95378	2.95378
7896323	---		---	0.220198	0.0065118	0.0271158	---	2.56289	0.236211	1.6146	3.65436	0.39294	1.31892	0.0065118	2.26747	2.26747
8092541	NM_139248 // LIPH // lipase, member H // 3q27 // 200879 /// ENST00000296252 // LIPH //	LIPH	NM_139248	0.222824	0.000736573	0.0419578	NM_139248 // GenMAPP // Statin_Pathway_PharmGKB /// AY093498 // GenMAPP // Statin_Pathw	7.61239	0.307681	4.97623	5.90175	0.346343	3.24262	0.000736573	0.32622	-3.06541
8085145	NM_020165 // RAD18 // RAD18 homolog (S. cerevisiae) // 3p25-p24 // 56852 /// ENST000002	RAD18	NM_020165	0.223964	7.1e-07	0.00597777	---	5.83951	0.125132	5.01905	6.98911	0.150092	5.40844	7.1e-07	2.11516	2.11516
7973056	NM_001641 // APEX1 // APEX nuclease (multifunctional DNA repair enzyme) 1 // 14q11.2 //	APEX1	NM_001641	0.22439	2.7e-05	0.471027	---	7.86951	0.162968	6.31269	9.13756	0.14706	8.34956	2.7e-05	2.40526	2.40526
8051030	NM_021095 // SLC5A6 // solute carrier family 5 (sodium-dependent vitamin transporter),	SLC5A6	NM_021095	0.224908	7.01e-07	0.0757057	---	4.53965	0.117585	3.76334	6.16838	0.228135	4.49969	7.01e-07	3.02677	3.02677
8135955	NM_001219 // CALU // calumenin // 7q32.1 // 813 /// NM_001130674 // CALU // calumenin /	CALU	NM_001219	0.225123	0.000117041	0.0980886	---	6.97198	0.186717	5.5662	8.01591	0.143842	6.46044	0.000117041	2.0409	2.0409
8009417	NM_002266 // KPNA2 // karyopherin alpha 2 (RAG cohort 1, importin alpha 1) // 17q24.2 /	KPNA2	NM_002266	0.225278	3.59e-07	0.0263348	---	7.80971	0.21748	6.37578	9.50463	0.127266	8.42112	3.59e-07	3.01592	3.01592
8151341	NM_007332 // TRPA1 // transient receptor potential cation channel, subfamily A, member	TRPA1	NM_007332	0.225636	0.00155556	0.535992	---	5.07759	0.220325	3.67377	4.00614	0.170834	2.96796	0.00155556	0.47868	-2.08908
7903565	NM_013296 // GPSM2 // G-protein signaling modulator 2 // 1p13.3 // 29899 /// ENST000002	GPSM2	NM_013296	0.225652	0.00010519	0.026611	---	6.10271	0.223054	4.78105	7.881	0.342703	4.99579	0.00010519	3.15274	3.15274
7956220	NM_024068 // OBFC2B // oligonucleotide/oligosaccharide-binding fold containing 2B // 12	OBFC2B	NM_024068	0.225684	0.000582381	0.0652547	---	7.88354	0.254671	6.16725	8.91122	0.133971	7.96604	0.000582381	2.05866	2.05866
8155591	NR_003366 // ANKRD20B // ankyrin repeat domain 20B // 2q11.1 // 729171 /// ENST00000417	ANKRD20B	NR_003366	0.227601	1.81e-06	0.466953	---	3.62884	0.158618	2.75112	2.44987	0.0815146	1.99172	1.81e-06	0.441782	-2.26356
7972461	NM_005073 // SLC15A1 // solute carrier family 15 (oligopeptide transporter), member 1 /	SLC15A1	NM_005073	0.227895	0.00168507	0.274966	---	5.70008	0.2278	3.65854	4.49586	0.260827	3.05291	0.00168507	0.415254	-2.40817
7968658	NM_181503 // EXOSC8 // exosome component 8 // 13q13.1 // 11340 /// ENST00000389704 // E	EXOSC8	NM_181503	0.228581	3.55e-06	0.0390149	---	5.47732	0.1575	4.255	6.83213	0.185589	5.35804	3.55e-06	2.49924	2.49924
8095728	NM_001432 // EREG // epiregulin // 4q13.3 // 2069 /// ENST00000244869 // EREG // epireg	EREG	NM_001432	0.228897	0.00024341	0.0366738	---	5.56068	0.252606	3.58872	7.833	0.504538	3.83	0.00024341	4.54411	4.54411
8122222	NM_018945 // PDE7B // phosphodiesterase 7B // 6q23-q24 // 27115 /// ENST00000308191 //	PDE7B	NM_018945	0.228931	3.72e-07	0.252714	NM_018945 // GenMAPP // G_Protein_Signaling /// AK290582 // GenMAPP // G_Protein_Signal	4.58106	0.167349	3.18922	3.27553	0.0659137	2.9848	3.72e-07	0.391696	-2.553
8049075	NM_145236 // B3GNT7 // UDP-GlcNAc:betaGal beta-1,3-N-acetylglucosaminyltransferase 7 //	B3GNT7	NM_145236	0.234154	0.000174038	0.213036	---	5.42016	0.210432	4.24261	4.39498	0.0888075	3.74049	0.000174038	0.491922	-2.03284
7916785	NM_005478 // INSL5 // insulin-like 5 // 1p31.3 // 10022 /// ENST00000304526 // INSL5 //	INSL5	NM_005478	0.234268	5.17e-05	0.399535	---	6.02086	0.593593	2.74125	2.78887	0.255258	2.07384	5.17e-05	0.0905149	-11.0479
8092392	NM_130446 // KLHL6 // kelch-like 6 (Drosophila) // --- // 89857 /// ENST00000341319 //	KLHL6	NM_130446	0.234958	5.73e-05	0.307235	---	5.994	0.156487	4.96544	4.77776	0.168888	4.19872	5.73e-05	0.436423	-2.29135
7954330	NM_019844 // SLCO1B3 // solute carrier organic anion transporter family, member 1B3 //	SLCO1B3	NM_019844	0.236387	0.00459948	0.780644	---	2.23543	0.0996618	1.86166	3.7998	0.410392	2.07345	0.00459948	2.81207	2.81207
8066136	NM_002895 // RBL1 // retinoblastoma-like 1 (p107) // 20q11.2 // 5933 /// NM_183404 // R	RBL1	NM_002895	0.236657	6.02e-07	0.0399896	NM_002895 // GenMAPP // Cell_cycle_KEGG /// NM_002895 // GenMAPP // G1_to_S_cell_cycle_	5.47407	0.160879	4.48078	7.34992	0.227757	5.40426	6.02e-07	3.32915	3.32915
8065412	NM_001898 // CST1 // cystatin SN // 20p11.21 // 1469 /// ENST00000304749 // CST1 // cys	CST1	NM_001898	0.237781	0.000408656	0.49174	---	3.69862	0.0849695	2.88749	5.68886	0.472988	3.79146	0.000408656	3.86902	3.86902
7962250	NM_153634 // CPNE8 // copine VIII // 12q12 // 144402 /// ENST00000331366 // CPNE8 // co	CPNE8	NM_153634	0.238553	2.74e-06	0.545767	---	6.7893	0.205354	5.0154	4.92259	0.170727	3.72719	2.74e-06	0.271627	-3.68152
8109629	NM_001040442 // FABP6 // fatty acid binding protein 6, ileal // 5q33.3-q34 // 2172 ///	FABP6	NM_001040442	0.239738	6.5e-05	0.655704	---	4.80101	0.0993444	4.21188	6.14524	0.230841	4.81965	6.5e-05	2.63431	2.63431
8151890	NM_033285 // TP53INP1 // tumor protein p53 inducible nuclear protein 1 // 8q22 // 94241	TP53INP1	NM_033285	0.240228	1.07e-05	0.410044	---	6.64422	0.113326	5.9102	5.42243	0.173507	4.45479	1.07e-05	0.424223	-2.35725
7895264	---		---	0.240405	0.000921746	0.00150938	---	6.09325	0.484437	1.58888	7.68491	0.307547	3.81336	0.000921746	2.99074	2.99074
8111915	NM_005410 // SEPP1 // selenoprotein P, plasma, 1 // 5q31 // 6414 /// NM_001085486 // SE	SEPP1	NM_005410	0.2407	1.52e-05	0.2563	BC015875 // GenMAPP // Integrin-mediated_cell_adhesion_KEGG /// BC040075 // GenMAPP //	10.3883	0.133292	9.4876	7.85765	0.411219	5.25302	1.52e-05	0.180833	-5.52997
8061211	NM_080820 // DTD1 // D-tyrosyl-tRNA deacylase 1 homolog (S. cerevisiae) // 20p11.23 //	DTD1	NM_080820	0.241309	6.24e-05	0.199504	---	6.84642	0.117905	6.06728	7.7897	0.196266	6.81362	6.24e-05	2.00865	2.00865
8059413	NM_014689 // DOCK10 // dedicator of cytokinesis 10 // 2q36.2 // 55619 /// ENST000002583	DOCK10	NM_014689	0.242721	3.04e-07	0.0203838	---	6.77875	0.198516	5.0468	4.92306	0.230357	3.71563	3.04e-07	0.262272	-3.81283
8163257	NM_057159 // LPAR1 // lysophosphatidic acid receptor 1 // 9q31.3 // 1902 /// NM_001401	LPAR1	NM_057159	0.245008	4.83e-07	0.899221	NM_057159 // GenMAPP // Small_ligand_GPCRs /// NM_057159 // GenMAPP // Smooth_muscle_co	6.61861	0.111585	5.76134	4.66127	0.205498	3.38468	4.83e-07	0.249378	-4.00997
7896201	---		---	0.245825	0.000805996	0.585395	---	7.97115	0.294109	4.62086	9.39239	0.123721	7.99207	0.000805996	2.55709	2.55709
8180366	---		---	0.245851	3.03e-06	0.104421	---	5.73387	0.25363	4.1805	3.54445	0.282489	2.44383	3.03e-06	0.214851	-4.65438
8180367	---		---	0.245851	3.03e-06	0.104421	---	5.73387	0.25363	4.1805	3.54445	0.282489	2.44383	3.03e-06	0.214851	-4.65438
7898663	NM_032409 // PINK1 // PTEN induced putative kinase 1 // 1p36 // 65018 /// ENST000003215	PINK1	NM_032409	0.246515	3.04e-05	0.358156	---	6.282	0.17275	4.83768	5.17918	0.128242	4.13308	3.04e-05	0.465707	-2.14727
8023043	NM_024430 // PSTPIP2 // proline-serine-threonine phosphatase interacting protein 2 // 1	PSTPIP2	NM_024430	0.247201	0.000149953	0.402968	---	3.87373	0.108835	3.18723	5.36807	0.256286	3.85045	0.000149953	2.57307	2.57307
7969703	NM_002271 // IPO5 // importin 5 // 13q32.2 // 3843 /// ENST00000261574 // IPO5 // impor	IPO5	NM_002271	0.247666	2.06e-06	0.0550844	---	7.44817	0.144739	6.5342	8.65646	0.139223	7.39227	2.06e-06	2.25552	2.25552
8063484	NM_001033522 // CSTF1 // cleavage stimulation factor, 3' pre-RNA, subunit 1, 50kDa // 2	CSTF1	NM_001033522	0.249002	5.25e-07	0.00101115	L02547 // GenMAPP // mRNA_processing_Reactome	5.76138	0.155325	4.8581	6.89095	0.161851	5.79393	5.25e-07	2.18186	2.18186
7997381	NM_001100624 // CENPN // centromere protein N // 16q23.2 // 55839 /// NM_001100625 // C	CENPN	NM_001100624	0.24921	6.85e-07	0.0273339	---	5.30567	0.164814	4.34852	6.85438	0.196924	5.66302	6.85e-07	2.9299	2.9299
8135378	NM_002736 // PRKAR2B // protein kinase, cAMP-dependent, regulatory, type II, beta // 7q	PRKAR2B	NM_002736	0.249411	9.8e-07	0.38757	---	5.91619	0.152453	4.67597	4.12023	0.179812	2.95764	9.8e-07	0.305526	-3.27304
8071036	NM_006272 // S100B // S100 calcium binding protein B // 21q22.3 // 6285 /// ENST0000029	S100B	NM_006272	0.249419	1.33e-05	0.141329	---	5.70285	0.320249	3.90568	3.92197	0.093292	3.33007	1.33e-05	0.279545	-3.57724
7995697	NM_017839 // LPCAT2 // lysophosphatidylcholine acyltransferase 2 // 16q12.2 // 54947 //	LPCAT2	NM_017839	0.250194	0.00103439	0.0926189	---	6.72275	0.250116	4.71809	7.89512	0.196619	6.64755	0.00103439	2.16647	2.16647
7894331	---		---	0.250403	0.00115743	0.897521	---	5.05721	0.319851	2.28512	6.72967	0.258646	4.70843	0.00115743	3.30307	3.30307
8023212	NM_001039360 // ZBTB7C // zinc finger and BTB domain containing 7C // 18q21.1 // 201501	ZBTB7C	NM_001039360	0.250681	1.44e-07	0.00575623	---	6.36392	0.148546	5.09536	5.00215	0.157549	4.19553	1.44e-07	0.396337	-2.5231
8018774	NM_018414 // ST6GALNAC1 // ST6 (alpha-N-acetyl-neuraminyl-2,3-beta-galactosyl-1,3)-N-ac	ST6GALNAC1	NM_018414	0.250704	4.74e-05	0.188537	---	7.07382	0.193352	5.59739	5.12996	0.298139	3.47382	4.74e-05	0.287116	-3.48292
8112182	NM_152622 // MIER3 // mesoderm induction early response 1, family member 3 // 5q11.2 //	MIER3	NM_152622	0.25213	1.93e-05	0.0818345	---	7.90944	0.193996	6.39727	6.56224	0.18123	5.14838	1.93e-05	0.389963	-2.56435
8095402	NM_024743 // UGT2A3 // UDP glucuronosyltransferase 2 family, polypeptide A3 // 4q13.2 /	UGT2A3	NM_024743	0.253475	2.36e-07	0.0424262	---	4.16787	0.194409	2.63583	2.4321	0.160818	1.45909	2.36e-07	0.307244	-3.25475
8110408	NM_032361 // THOC3 // THO complex 3 // 5q35.2 // 84321 /// ENST00000265097 // THOC3 //	THOC3	NM_032361	0.255478	2.37e-05	0.179678	---	6.02897	0.173775	4.2539	7.15072	0.117641	6.01526	2.37e-05	2.17769	2.17769
7957052	NM_006431 // CCT2 // chaperonin containing TCP1, subunit 2 (beta) // 12q15 // 10576 ///	CCT2	NM_006431	0.255902	2.14e-08	0.0880876	---	7.0932	0.125658	6.13583	8.44379	0.102592	7.74326	2.14e-08	2.47769	2.47769
8102232	NM_016269 // LEF1 // lymphoid enhancer-binding factor 1 // 4q23-q25 // 51176 /// NM_001	LEF1	NM_016269	0.260239	0.000531758	0.308872	AF288571 // GenMAPP // TGF_Beta_Signaling_Pathway	4.51624	0.129155	3.95814	5.91469	0.316425	4.37441	0.000531758	2.60244	2.60244
8027473	NM_004708 // PDCD5 // programmed cell death 5 // 19q12-q13.1 // 9141 /// ENST0000022178	PDCD5	NM_004708	0.260599	3.68e-07	0.0745604	---	6.88979	0.10187	6.31387	7.95825	0.132928	6.93304	3.68e-07	2.21503	2.21503
7982889	NM_016359 // NUSAP1 // nucleolar and spindle associated protein 1 // 15q15.1 // 51203 /	NUSAP1	NM_016359	0.260887	9.25e-06	0.368275	---	5.90234	0.157203	4.26819	7.44095	0.182865	5.95357	9.25e-06	2.74855	2.74855
7919984	NM_003944 // SELENBP1 // selenium binding protein 1 // 1q21.3 // 8991 /// ENST000003688	SELENBP1	NM_003944	0.261081	1.65e-07	0.0199943	---	8.71664	0.165943	7.37044	6.82228	0.257822	3.95871	1.65e-07	0.255712	-3.91064
8167013	NM_014735 // PHF16 // PHD finger protein 16 // Xp11.23 // 9767 /// NM_001077445 // PHF1	PHF16	NM_014735	0.26145	1.57e-06	0.150714	---	5.12579	0.136677	4.01695	6.74499	0.222689	4.98723	1.57e-06	3.06661	3.06661
7955719	NM_001099668 // HIGD1A // HIG1 hypoxia inducible domain family, member 1A // 3p22.1 //	HIGD1A	NM_001099668	0.262673	3.01e-06	0.0444419	---	9.85132	0.0832395	9.24251	8.5322	0.22833	6.51356	3.01e-06	0.389809	-2.56536
8076128	NM_014876 // JOSD1 // Josephin domain containing 1 // 22q13.1 // 9929 /// ENST000002160	JOSD1	NM_014876	0.263188	0.000945478	0.339085	---	7.22698	0.272126	5.12416	5.9611	0.175003	4.4592	0.000945478	0.423767	-2.35979
8180269	---		---	0.263545	9.96e-06	0.00937233	---	6.92244	0.169323	5.62971	8.02381	0.171557	6.51421	9.96e-06	2.18428	2.18428
7942832	NM_145018 // C11orf82 // chromosome 11 open reading frame 82 // 11q14.1 // 220042 /// E	C11orf82	NM_145018	0.263672	6.13e-06	0.138005	---	3.25506	0.0832763	2.65528	4.46814	0.171882	3.25914	6.13e-06	2.16968	2.16968
8063697	NM_198976 // TH1L // TH1-like (Drosophila) // 20q13 // 51497 /// ENST00000344018 // TH1	TH1L	NM_198976	0.26384	4.7e-09	0.0410221	---	6.28121	0.140039	5.55082	7.95296	0.150276	7.00664	4.7e-09	3.20641	3.20641
7894515	---		---	0.264216	0.000649585	0.0111858	---	6.88141	0.278614	5.05433	8.16508	0.281526	5.71996	0.000649585	2.41978	2.41978
7980616	NM_007039 // PTPN21 // protein tyrosine phosphatase, non-receptor type 21 // 14q31.3 //	PTPN21	NM_007039	0.264408	9.41e-06	0.67249	---	5.3043	0.157221	4.13725	4.22884	0.0895572	3.57224	9.41e-06	0.462607	-2.16166
7896697	---		---	0.265531	0.00110702	0.260907	---	6.65955	0.260216	5.3388	4.93909	0.353322	3.35755	0.00110702	0.318239	-3.14229
8158998	NR_000016 // SNORD36C // small nucleolar RNA, C/D box 36C // 9q34 // 26813 /// NR_00244	SNORD36C	NR_000016	0.266428	3.81e-05	0.0985115	NM_000972 // GenMAPP // Ribosomal_Proteins /// BC023594 // GenMAPP // Ribosomal_Protein	3.96601	0.156884	2.81012	5.08198	0.155724	4.1555	3.81e-05	2.11636	2.11636
8135250	NM_002803 // PSMC2 // proteasome (prosome, macropain) 26S subunit, ATPase, 2 // 7q22.1-	PSMC2	NM_002803	0.267789	3.4e-07	0.017719	BC002589 // GenMAPP // Proteasome_Degradation /// D11094 // GenMAPP // Proteasome_Degra	8.40105	0.124776	7.64932	9.47909	0.114632	8.71405	3.4e-07	2.08359	2.08359
7937020	NM_002417 // MKI67 // antigen identified by monoclonal antibody Ki-67 // 10q26.2 // 428	MKI67	NM_002417	0.269699	0.00086782	0.154199	---	6.55319	0.265673	4.47179	7.99237	0.239433	5.88454	0.00086782	2.54203	2.54203
8111629	NM_153485 // NUP155 // nucleoporin 155kDa // 5p13.1 // 9631 /// NM_004298 // NUP155 //	NUP155	NM_153485	0.269734	0.000739849	0.130701	---	6.24387	0.22489	4.99324	7.46663	0.238848	5.40939	0.000739849	2.27338	2.27338
8136401	NM_015135 // NUP205 // nucleoporin 205kDa // 7q33 // 23165 /// ENST00000285968 // NUP20	NUP205	NM_015135	0.270186	3.24e-06	0.0219912	---	5.42356	0.167965	4.38279	6.84623	0.20476	5.37519	3.24e-06	2.57058	2.57058
8118324	NM_000063 // C2 // complement component 2 // 6p21.3 // 717 /// NM_001145903 // C2 // co	C2	NM_000063	0.270342	3.9e-06	0.379291	NM_000063 // GenMAPP // Complement_Activation_Classical /// NM_001145903 // GenMAPP //	4.40677	0.144357	3.90676	6.16947	0.238901	4.52183	3.9e-06	3.54753	3.54753
8096301	NM_001040058 // SPP1 // secreted phosphoprotein 1 // 4q22.1 // 6696 /// NM_000582 // SP	SPP1	NM_001040058	0.271521	0.00151648	0.291022	AK295491 // GenMAPP // TGF_Beta_Signaling_Pathway	5.12667	0.288606	2.96917	7.34153	0.499105	3.76441	0.00151648	4.43324	4.43324
7923426	NM_014176 // UBE2T // ubiquitin-conjugating enzyme E2T (putative) // 1q32.1 // 29089 //	UBE2T	NM_014176	0.273715	8.46e-05	0.732761	---	5.3276	0.26608	3.65216	7.25788	0.227009	6.02692	8.46e-05	3.76746	3.76746
7909350	NM_001006658 // CR2 // complement component (3d/Epstein Barr virus) receptor 2 // 1q32	CR2	NM_001006658	0.274026	9.24e-05	0.333881	---	4.46145	0.318494	2.59895	2.72924	0.0779002	2.39143	9.24e-05	0.328428	-3.0448
8008517	NM_198175 // NME1 // non-metastatic cells 1, protein (NM23A) expressed in // 17q21.3 //	NME1	NM_198175	0.275697	3.12e-05	0.561521	BC002476 // GenMAPP // Nucleotide_Metabolism	5.55145	0.13652	4.56295	6.93462	0.193916	5.90066	3.12e-05	2.551	2.551
7948982	NM_017878 // HRASLS2 // HRAS-like suppressor 2 // 11q12.3 // 54979 /// ENST00000255695	HRASLS2	NM_017878	0.277103	0.00143788	0.758457	---	3.80145	0.271441	2.44515	2.69509	0.108742	2.12724	0.00143788	0.43333	-2.30771
8152668	NM_014109 // ATAD2 // ATPase family, AAA domain containing 2 // 8q24.13 // 29028 /// EN	ATAD2	NM_014109	0.277193	1.62e-05	0.494452	---	5.46195	0.140259	4.65522	7.0945	0.233297	5.01266	1.62e-05	3.06234	3.06234
7894459	---		---	0.27808	0.00373844	0.837018	---	6.81298	0.257566	4.62144	7.92253	0.195155	5.6087	0.00373844	2.16712	2.16712
8015769	NR_027676 // BRCA1 // breast cancer 1, early onset // 17q21 // 672 /// NM_007294 // BRC	BRCA1	NR_027676	0.278507	9.33e-05	0.167783	---	4.36069	0.144301	3.76402	5.78935	0.2548	4.05545	9.33e-05	2.48248	2.48248
7893313	---		---	0.2787	2.23e-06	0.144293	---	8.02199	0.165586	6.63532	9.34469	0.120267	8.14953	2.23e-06	2.45575	2.45575
8019737	NM_002266 // KPNA2 // karyopherin alpha 2 (RAG cohort 1, importin alpha 1) // 17q24.2 /	KPNA2	NM_002266	0.27911	3.18e-07	0.0291365	---	7.85305	0.205834	6.63454	9.48696	0.121696	8.44304	3.18e-07	2.903	2.903
8095221	NM_001079525 // PAICS // phosphoribosylaminoimidazole carboxylase, phosphoribosylaminoi	PAICS	NM_001079525	0.279154	9.09e-09	0.00029443	---	5.25456	0.202359	3.37877	7.06472	0.203862	4.98024	9.09e-09	3.40038	3.40038
8055202	---		---	0.279298	1.57e-05	0.000380058	---	7.01091	0.207527	5.32704	5.64716	0.30479	4.0814	1.57e-05	0.389289	-2.56878
8050255	NM_024894 // NOL10 // nucleolar protein 10 // 2p25.1 // 79954 /// ENST00000381685 // NO	NOL10	NM_024894	0.281318	0.000420537	0.0796956	---	5.48787	0.185028	4.19093	6.58254	0.207059	4.88212	0.000420537	2.06879	2.06879
8169240	NM_002764 // PRPS1 // phosphoribosyl pyrophosphate synthetase 1 // Xq21.32-q24 // 5631	PRPS1	NM_002764	0.281824	5.9e-05	0.522574	---	4.61965	0.195619	3.64474	6.4395	0.290805	4.59337	5.9e-05	3.63139	3.63139
8001133	NM_024745 // SHCBP1 // SHC SH2-domain binding protein 1 // 16q11.2 // 79801 /// ENST000	SHCBP1	NM_024745	0.281999	2.64e-06	0.0732728	---	3.52005	0.157571	2.73798	4.98389	0.237995	3.40714	2.64e-06	2.76973	2.76973
8115886	NM_032361 // THOC3 // THO complex 3 // 5q35.2 // 84321 /// ENST00000265097 // THOC3 //	THOC3	NM_032361	0.282575	4.61e-05	0.158631	---	5.89792	0.181427	4.06055	7.01104	0.128429	5.76106	4.61e-05	2.1636	2.1636
8094936	NM_001142564 // CNGA1 // cyclic nucleotide gated channel alpha 1 // 4p12 // 1259 /// NM	CNGA1	NM_001142564	0.28459	0.00301032	0.0373798	---	5.58891	0.292248	3.29579	4.37603	0.280934	3.18863	0.00301032	0.439098	-2.2774
8123951	NM_001143948 // C6orf105 // chromosome 6 open reading frame 105 // 6p24.1 // 84830 ///	C6orf105	NM_001143948	0.284662	5.42e-06	0.672679	---	8.93763	0.176045	7.66855	4.99418	0.542494	2.85686	5.42e-06	0.0661785	-15.1106
7895729	---		---	0.2856	0.000600336	0.000149194	---	6.55625	0.253109	5.24933	7.64607	0.320862	4.1388	0.000600336	2.03508	2.03508
8042356	NM_002398 // MEIS1 // Meis homeobox 1 // 2p14 // 4211 /// ENST00000272369 // MEIS1 // M	MEIS1	NM_002398	0.286866	0.000167131	0.220133	---	4.8308	0.204336	3.52082	3.78389	0.147919	3.11304	0.000167131	0.448559	-2.22936
8039491	NM_014501 // UBE2S // ubiquitin-conjugating enzyme E2S // 19q13.43 // 27338 /// ENST000	UBE2S	NM_014501	0.287506	5.17e-07	0.538015	---	3.91186	0.0799583	3.13939	5.01472	0.11761	4.45242	5.17e-07	2.16403	2.16403
8128837	NM_001123364 // C6orf186 // chromosome 6 open reading frame 186 // 6q21 // 728464	C6orf186	NM_001123364	0.28885	0.00177921	0.299865	---	3.21235	0.268499	2.11606	2.27834	0.0805203	1.91252	0.00177921	0.491539	-2.03443
8009705	NM_178160 // OTOP2 // otopetrin 2 // 17q25.1 // 92736 /// ENST00000331427 // OTOP2 // o	OTOP2	NM_178160	0.289006	6.84e-05	0.0988472	---	6.57878	0.427677	4.42837	4.52666	0.106395	3.80113	6.84e-05	0.239852	-4.16923
8097356	NM_014264 // PLK4 // polo-like kinase 4 // 4q28 // 10733 /// NM_001190799 // PLK4 // po	PLK4	NM_014264	0.290407	0.00370088	0.370586	---	5.26403	0.243122	3.25896	6.50732	0.243392	4.52108	0.00370088	2.247	2.247
7929032	NM_000043 // FAS // Fas (TNF receptor superfamily, member 6) // 10q24.1 // 355 /// NM_1	FAS	NM_000043	0.290432	0.000105536	0.688856	NM_000043 // GenMAPP // Apoptosis /// NM_000043 // GenMAPP // Apoptosis_GenMAPP /// NM_	7.18404	0.134741	6.40353	6.01191	0.174837	5.16046	0.000105536	0.44069	-2.26917
8125149	NM_025257 // SLC44A4 // solute carrier family 44, member 4 // 6p21.3 // 80736 /// NM_00	SLC44A4	NM_025257	0.291263	0.000258068	0.0372944	---	9.6382	0.17173	8.31351	8.40704	0.25864	5.29342	0.000258068	0.436179	-2.29264
8178653	NM_025257 // SLC44A4 // solute carrier family 44, member 4 // 6p21.3 // 80736 /// NM_00	SLC44A4	NM_025257	0.291263	0.000258068	0.0372944	---	9.6382	0.17173	8.31351	8.40704	0.25864	5.29342	0.000258068	0.436179	-2.29264
8179861	NM_025257 // SLC44A4 // solute carrier family 44, member 4 // 6p21.3 // 80736 /// NM_00	SLC44A4	NM_025257	0.291263	0.000258068	0.0372944	---	9.6382	0.17173	8.31351	8.40704	0.25864	5.29342	0.000258068	0.436179	-2.29264
8139212	NM_000168 // GLI3 // GLI family zinc finger 3 // 7p13 // 2737 /// ENST00000395925 // GL	GLI3	NM_000168	0.293187	0.000194188	0.237468	---	4.46546	0.205613	3.16166	3.5586	0.114556	2.90877	0.000194188	0.476478	-2.09873
8005458	NM_001040078 // LGALS9C // lectin, galactoside-binding, soluble, 9C // 17p11.2 // 65434	LGALS9C	NM_001040078	0.293887	5.37e-06	0.0242457	---	7.86238	0.238855	5.99213	6.40827	0.0978482	5.98391	5.37e-06	0.39352	-2.54117
8093166	NM_025163 // PIGZ // phosphatidylinositol glycan anchor biosynthesis, class Z // 3q29 /	PIGZ	NM_025163	0.294598	0.000384557	0.0390184	---	6.00816	0.214578	4.53832	4.93457	0.186957	3.00372	0.000384557	0.487002	-2.05338
8059838	NM_018410 // HJURP // Holliday junction recognition protein // 2q37.1 // 55355 /// ENST	HJURP	NM_018410	0.295613	2.03e-07	0.12391	---	5.13477	0.119214	4.35908	6.44622	0.142705	5.191	2.03e-07	2.6003	2.6003
8117054	NM_006366 // CAP2 // CAP, adenylate cyclase-associated protein, 2 (yeast) // 6p22.3 //	CAP2	NM_006366	0.296065	0.00167172	0.428608	---	6.33153	0.284809	4.32434	5.09017	0.231677	3.34855	0.00167172	0.379286	-2.63653
8147447	NM_014754 // PTDSS1 // phosphatidylserine synthase 1 // 8q22 // 9791 /// ENST0000033700	PTDSS1	NM_014754	0.296128	4.68e-06	0.00486571	---	6.01242	0.220007	4.543	7.52897	0.22518	6.09371	4.68e-06	2.77911	2.77911
8155540	NM_033655 // CNTNAP3 // contactin associated protein-like 3 // 9p13.1 // 79937 /// AF33	CNTNAP3	NM_033655	0.297927	0.00100424	0.456512	---	3.88352	0.349895	2.21928	2.46221	0.0736701	2.20827	0.00100424	0.364697	-2.742
8161460	NM_033655 // CNTNAP3 // contactin associated protein-like 3 // 9p13.1 // 79937 /// AF33	CNTNAP3	NM_033655	0.297927	0.00100424	0.456512	---	3.88352	0.349895	2.21928	2.46221	0.0736701	2.20827	0.00100424	0.364697	-2.742
7975066	NM_004857 // AKAP5 // A kinase (PRKA) anchor protein 5 // 14q21-q24 // 9495 /// ENST000	AKAP5	NM_004857	0.300402	7.3e-06	0.173841	M90359 // GenMAPP // G_Protein_Signaling	5.01021	0.136798	4.2684	3.92047	0.110827	3.36917	7.3e-06	0.494677	-2.02152
8178095	NM_000063 // C2 // complement component 2 // 6p21.3 // 717 /// NM_001145903 // C2 // co	C2	NM_000063	0.300764	3.42e-06	0.442575	NM_000063 // GenMAPP // Complement_Activation_Classical /// NM_001145903 // GenMAPP //	4.36288	0.154187	3.76967	6.20964	0.239343	4.4618	3.42e-06	3.76415	3.76415
8179331	NM_000063 // C2 // complement component 2 // 6p21.3 // 717 /// NM_001145903 // C2 // co	C2	NM_000063	0.300764	3.42e-06	0.442575	NM_000063 // GenMAPP // Complement_Activation_Classical /// NM_001145903 // GenMAPP //	4.36288	0.154187	3.76967	6.20964	0.239343	4.4618	3.42e-06	3.76415	3.76415
8180414	---		---	0.301223	6.15e-05	0.186373	---	7.04273	0.198971	5.57606	5.14326	0.292268	3.51297	6.15e-05	0.297117	-3.36567
8003578	NM_152338 // ZG16 // zymogen granule protein 16 homolog (rat) // 16p11.2 // 653808 ///	ZG16	NM_152338	0.301278	1.07e-06	0.879342	---	10.2394	0.355051	6.62684	5.38729	0.484518	3.79919	1.07e-06	0.034071	-29.3505
7894363	---		---	0.301803	0.00162003	0.0464855	---	3.16681	0.436953	1.12896	5.17347	0.326316	2.78841	0.00162003	3.36525	3.36525
8101874	NM_000667 // ADH1A // alcohol dehydrogenase 1A (class I), alpha polypeptide // 4q23 //	ADH1A	NM_000667	0.302285	3.82e-07	0.725784	---	4.83475	0.102594	4.25864	3.5241	0.124758	2.71171	3.82e-07	0.398049	-2.51226
8096415	NM_007351 // MMRN1 // multimerin 1 // 4q22 // 22915 /// ENST00000394980 // MMRN1 // mul	MMRN1	NM_007351	0.302549	5.23e-06	0.402964	---	4.84413	0.313187	3.17398	3.0038	0.0719004	2.68186	5.23e-06	0.239913	-4.16818
8064868	NM_019593 // GPCPD1 // glycerophosphocholine phosphodiesterase GDE1 homolog (S. cerevis	GPCPD1	NM_019593	0.303968	0.000112459	0.107946	---	5.36918	0.153605	4.23102	6.73855	0.275533	5.17533	0.000112459	2.59703	2.59703
8145361	NM_005382 // NEFM // neurofilament, medium polypeptide // 8p21 // 4741 /// NM_001105541	NEFM	NM_005382	0.30462	3.82e-05	0.356254	---	4.54093	0.185868	3.30407	3.5675	0.100864	3.15474	3.82e-05	0.462738	-2.16105
8016494	NM_173623 // TTLL6 // tubulin tyrosine ligase-like family, member 6 // 17q21.32 // 2840	TTLL6	NM_173623	0.30473	2.94e-05	0.620529	---	4.51896	0.17744	3.42613	3.33903	0.0802567	3.01321	2.94e-05	0.449796	-2.22323
8126588	NM_020750 // XPO5 // exportin 5 // 6p21.1 // 57510 /// ENST00000265351 // XPO5 // expor	XPO5	NM_020750	0.305545	0.00145516	0.506633	---	5.34315	0.136061	4.57129	6.45725	0.233068	4.55583	0.00145516	2.0615	2.0615
7997962	NM_004413 // DPEP1 // dipeptidase 1 (renal) // 16q24.3 // 1800 /// NM_001128141 // DPEP	DPEP1	NM_004413	0.305755	1.95e-05	0.364808	J05257 // GenMAPP // Eicosanoid_Synthesis	4.12628	0.0943665	3.60966	5.14244	0.160826	4.14685	1.95e-05	2.10757	2.10757
8057506	NM_001463 // FRZB // frizzled-related protein // 2qter // 2487 /// ENST00000295113 // F	FRZB	NM_001463	0.308589	0.00054548	0.399843	---	6.40533	0.21159	5.1085	4.924	0.276554	2.96137	0.00054548	0.362488	-2.75871
8041179	NM_024692 // CLIP4 // CAP-GLY domain containing linker protein family, member 4 // 2p23	CLIP4	NM_024692	0.310401	0.000102784	0.416692	---	4.18529	0.194438	3.13509	3.21609	0.0733729	2.81861	0.000102784	0.481816	-2.07548
8081710	NM_017699 // SIDT1 // SID1 transmembrane family, member 1 // 3q13.2 // 54847 /// ENST00	SIDT1	NM_017699	0.310442	0.0009032	0.172077	---	6.66533	0.2283	5.25136	5.34483	0.263128	3.47893	0.0009032	0.40817	-2.44996
7955441	NM_014033 // METTL7A // methyltransferase like 7A // 12q13.12 // 25840 /// ENST00000332	METTL7A	NM_014033	0.311049	3.3e-06	0.250258	---	4.18486	0.118215	3.66821	2.97784	0.137816	2.36758	3.3e-06	0.451021	-2.21719
7949075	NM_016404 // TRMT112 // tRNA methyltransferase 11-2 homolog (S. cerevisiae) // 11q13.1	TRMT112	NM_016404	0.311439	9.65e-07	0.530704	---	7.85885	0.109602	7.02383	9.21394	0.151836	8.07109	9.65e-07	2.53266	2.53266
8101086	NM_014435 // NAAA // N-acylethanolamine acid amidase // 4q21.1 // 27163 /// NM_00104240	NAAA	NM_014435	0.311766	3.1e-05	0.695629	---	7.14109	0.239989	5.07737	5.35012	0.164643	4.60487	3.1e-05	0.299267	-3.3415
7943413	NM_001165 // BIRC3 // baculoviral IAP repeat-containing 3 // 11q22 // 330 /// NM_182962	BIRC3	NM_001165	0.312091	0.0011961	0.981531	AF070674 // GenMAPP // Apoptosis /// AF070674 // GenMAPP // Apoptosis_GenMAPP	8.89379	0.126372	7.97449	7.8652	0.204905	6.91469	0.0011961	0.483899	-2.06655
8166455	NM_006406 // PRDX4 // peroxiredoxin 4 // Xp22.11 // 10549 /// ENST00000379341 // PRDX4	PRDX4	NM_006406	0.3121	3.06e-05	0.0425203	---	7.17823	0.184918	6.33541	8.43376	0.205966	7.02201	3.06e-05	2.4706	2.4706
7968484	NM_000059 // BRCA2 // breast cancer 2, early onset // 13q12.3 // 675 /// ENST0000038015	BRCA2	NM_000059	0.31392	1.12e-05	0.260219	---	4.53759	0.154975	3.71495	6.33358	0.252822	4.56423	1.12e-05	3.31078	3.31078
7955908	NM_005337 // NCKAP1L // NCK-associated protein 1-like // 12q13.1 // 3071 /// NM_0011849	NCKAP1L	NM_005337	0.31392	5.82e-05	0.0548878	---	5.54689	0.151321	3.97742	4.41862	0.20661	3.52828	5.82e-05	0.446175	-2.24128
8111932	NM_148672 // CCL28 // chemokine (C-C motif) ligand 28 // 5p12 // 56477 /// ENST00000489	CCL28	NM_148672	0.315207	1.06e-06	0.319189	---	7.87063	0.199401	6.34586	4.59492	0.394746	3.23281	1.06e-06	0.113717	-8.79374
8155414	NR_003366 // ANKRD20B // ankyrin repeat domain 20B // 2q11.1 // 729171 /// ENST00000456	ANKRD20B	NR_003366	0.315893	2.02e-05	0.789225	---	3.79047	0.148828	2.86653	2.69888	0.117541	2.21934	2.02e-05	0.464712	-2.15187
8161384	ENST00000456982 // LOC644249 // hypothetical LOC644249 // 9q12 // 644249 /// ENST000004	LOC644249	ENST00000456982	0.315893	2.02e-05	0.789225	---	3.79047	0.148828	2.86653	2.69888	0.117541	2.21934	2.02e-05	0.464712	-2.15187
7994615	NM_152338 // ZG16 // zymogen granule protein 16 homolog (rat) // 16p11.2 // 653808 ///	ZG16	NM_152338	0.316332	8.47e-07	0.890018	---	9.28187	0.352977	5.72621	4.72453	0.42719	3.48965	8.47e-07	0.0416658	-24.0005
7930593	NM_001193434 // C10orf81 // chromosome 10 open reading frame 81 // 10q25.3 // 79949 ///	C10orf81	NM_001193434	0.31674	6.23e-05	0.209499	---	4.63555	0.148235	3.76574	6.21809	0.273373	4.72543	6.23e-05	2.91486	2.91486
8091260	NM_173653 // SLC9A9 // solute carrier family 9 (sodium/hydrogen exchanger), member 9 //	SLC9A9	NM_173653	0.317199	1.97e-06	0.0540545	---	4.68767	0.182582	3.2206	3.46638	0.129294	2.95066	1.97e-06	0.400511	-2.49681
7893715	---		---	0.322043	7.92e-06	0.0107476	---	8.42349	0.153571	7.17576	9.60869	0.182497	7.55726	7.92e-06	2.20939	2.20939
8116848	NM_017906 // PAK1IP1 // PAK1 interacting protein 1 // 6p24.2 // 55003 /// ENST000003795	PAK1IP1	NM_017906	0.322424	0.000420463	0.0650827	---	5.91908	0.268286	4.07739	7.23216	0.202214	5.45754	0.000420463	2.36341	2.36341
7923086	NM_018136 // ASPM // asp (abnormal spindle) homolog, microcephaly associated (Drosophil	ASPM	NM_018136	0.32244	7.5e-06	0.071051	---	4.62462	0.195787	3.32836	6.27049	0.213036	4.53243	7.5e-06	3.00394	3.00394
7916727	NM_014288 // ITGB3BP // integrin beta 3 binding protein (beta3-endonexin) // 1p31.3 //	ITGB3BP	NM_014288	0.322716	0.00161923	0.155501	---	5.78764	0.232716	4.43745	7.03495	0.259949	5.192	0.00161923	2.25917	2.25917
7962327	NM_052885 // SLC2A13 // solute carrier family 2 (facilitated glucose transporter), memb	SLC2A13	NM_052885	0.323009	2.06e-06	0.501559	---	7.00051	0.14814	5.71445	5.77064	0.103622	4.97684	2.06e-06	0.422863	-2.36483
8121768	NM_181794 // PKIB // protein kinase (cAMP-dependent, catalytic) inhibitor beta // 6q22.	PKIB	NM_181794	0.323156	4.31e-08	0.551444	NM_181795 // GenMAPP // Calcium_regulation_in_cardiac_cells /// NM_181795 // GenMAPP //	6.01275	0.14371	5.2333	4.01264	0.165207	3.08098	4.31e-08	0.252684	-3.95751
8105828	NM_031966 // CCNB1 // cyclin B1 // 5q12 // 891 /// ENST00000256442 // CCNB1 // cyclin B	CCNB1	NM_031966	0.324435	1.14e-07	0.368777	AK289431 // GenMAPP // Cell_cycle_KEGG /// AK289431 // GenMAPP // G1_to_S_cell_cycle_Re	5.57522	0.169224	4.61227	7.6147	0.163867	6.60808	1.14e-07	3.9716	3.9716
8120411	NM_000947 // PRIM2 // primase, DNA, polypeptide 2 (58kDa) // 6p12-p11.1 // 5558 /// ENS	PRIM2	NM_000947	0.32475	2.09e-05	0.0606159	NM_000947 // GenMAPP // DNA_replication_Reactome /// NM_000947 // GenMAPP // G1_to_S_ce	4.18048	0.125628	3.22008	5.28252	0.162556	4.12596	2.09e-05	2.03345	2.03345
8089372	NM_020890 // KIAA1524 // KIAA1524 // 3q13.13 // 57650 /// ENST00000295746 // KIAA1524 /	KIAA1524	NM_020890	0.325481	2.56e-06	0.145553	---	4.55272	0.116738	3.76456	5.83639	0.154814	4.28955	2.56e-06	2.32454	2.32454
7923917	NM_005449 // FAIM3 // Fas apoptotic inhibitory molecule 3 // 1q32.1 // 9214 /// NM_0011	FAIM3	NM_005449	0.325861	0.00228794	0.623206	---	6.19637	0.254646	4.81178	4.93632	0.179934	4.1761	0.00228794	0.441602	-2.26448
8014063	NM_006495 // EVI2B // ecotropic viral integration site 2B // 17q11.2 // 2124 /// ENST00	EVI2B	NM_006495	0.327697	6.31e-05	0.0587154	---	6.9611	0.209745	5.82893	5.64109	0.206471	4.77548	6.31e-05	0.39846	-2.50966
8011542	NM_015113 // ZZEF1 // zinc finger, ZZ-type with EF-hand domain 1 // 17p13.2 // 23140 //	ZZEF1	NM_015113	0.327829	6.19e-07	0.0808528	---	6.52573	0.153229	5.49538	5.2341	0.12557	4.56448	6.19e-07	0.40739	-2.45465
7895832	---		---	0.32843	0.00417633	0.463347	---	6.74654	0.269059	4.83083	7.80619	0.180044	6.41979	0.00417633	2.14352	2.14352
7894798	---		---	0.330229	1.65e-05	0.018576	---	9.11687	0.235114	7.15538	10.4667	0.178177	8.66688	1.65e-05	2.53339	2.53339
7892623	---		---	0.330434	0.000220455	0.376745	---	6.87685	0.186514	5.79791	8.19996	0.184009	7.15586	0.000220455	2.33719	2.33719
8062119	BC103840 // MT1P3 // metallothionein 1 pseudogene 3 // 20q11.2 // 140851 /// BC103840 /	MT1P3	BC103840	0.330457	5.43e-06	0.440877	---	7.04554	0.13808	6.33208	5.62089	0.160213	4.71765	5.43e-06	0.383592	-2.60694
8091715	NM_020169 // LXN // latexin // 3q25.32 // 56925 /// ENST00000264265 // LXN // latexin /	LXN	NM_020169	0.330666	1.23e-06	0.0973781	---	7.51197	0.139852	6.05282	5.94548	0.20576	4.58501	1.23e-06	0.333366	-2.99971
7960529	NM_001038 // SCNN1A // sodium channel, nonvoltage-gated 1 alpha // 12p13 // 6337 /// NM	SCNN1A	NM_001038	0.332051	0.000157168	0.0102162	---	7.56064	0.194804	6.13719	6.10361	0.312152	4.02436	0.000157168	0.3906	-2.56017
8015806	NM_001079675 // ETV4 // ets variant 4 // 17q21 // 2118 /// NM_001986 // ETV4 // ets var	ETV4	NM_001079675	0.332216	2.44e-07	0.22093	---	3.53659	0.0732033	3.10388	4.98391	0.188796	3.29374	2.44e-07	2.80591	2.80591
8012896	NM_000304 // PMP22 // peripheral myelin protein 22 // 17p12 // 5376 /// NM_153321 // PM	PMP22	NM_000304	0.332397	0.00089271	0.884788	---	10.1783	0.179045	8.96163	9.14187	0.175677	8.02903	0.00089271	0.474276	-2.10848
8179055	NM_170783 // ZNRD1 // zinc ribbon domain containing 1 // 6p21.3 // 30834 /// NM_014596	ZNRD1	NM_170783	0.332674	0.00116329	0.44164	---	5.09488	0.170608	3.79723	6.37191	0.276143	4.81462	0.00116329	2.43582	2.43582
7983969	NM_004701 // CCNB2 // cyclin B2 // 15q22.2 // 9133 /// ENST00000288207 // CCNB2 // cycl	CCNB2	NM_004701	0.333039	3.19e-05	0.144519	NM_004701 // GenMAPP // Cell_cycle_KEGG /// AB020981 // GenMAPP // Cell_cycle_KEGG	5.86465	0.225342	3.91209	7.53616	0.208784	5.83117	3.19e-05	2.94745	2.94745
8149555	NM_015310 // PSD3 // pleckstrin and Sec7 domain containing 3 // 8p21.3 // 23362 /// NM_	PSD3	NM_015310	0.335857	0.000171724	0.134611	NM_015310 // GenMAPP // Proteasome_Degradation /// NM_206909 // GenMAPP // Proteasome_D	6.50987	0.105651	5.81716	5.3834	0.245089	3.94302	0.000171724	0.461423	-2.16721
8135876	NM_014390 // SND1 // staphylococcal nuclease and tudor domain containing 1 // 7q31.3 //	SND1	NM_014390	0.336617	1.8e-08	0.00681559	---	7.36694	0.113672	6.28186	8.40153	0.108076	7.599	1.8e-08	2.05263	2.05263
8151512	NM_018440 // PAG1 // phosphoprotein associated with glycosphingolipid microdomains 1 //	PAG1	NM_018440	0.3367	0.000269774	0.861744	---	6.38834	0.160198	5.12531	5.33098	0.135909	4.27834	0.000269774	0.480276	-2.08213
8036777	NM_001436 // FBL // fibrillarin // 19q13.1 // 2091 /// ENST00000221801 // FBL // fibril	FBL	NM_001436	0.336851	1.73e-06	0.077233	---	8.11566	0.179594	6.14127	9.32903	0.0856397	8.68404	1.73e-06	2.3329	2.3329
7986350	NM_183376 // ARRDC4 // arrestin domain containing 4 // 15q26.3 // 91947 /// ENST0000026	ARRDC4	NM_183376	0.33722	1.08e-05	0.00960048	---	6.84231	0.209308	5.55066	5.53999	0.206658	3.45084	1.08e-05	0.388004	-2.57729
8046804	NM_138285 // NUP35 // nucleoporin 35kDa // 2q32.1 // 129401 /// ENST00000295119 // NUP3	NUP35	NM_138285	0.337991	9.32e-06	0.0328319	---	4.7783	0.139594	4.18404	5.95976	0.170851	4.77804	9.32e-06	2.14931	2.14931
8068633	NM_033171 // B3GALT5 // UDP-Gal:betaGlcNAc beta 1,3-galactosyltransferase, polypeptide	B3GALT5	NM_033171	0.338497	4.74e-08	0.343832	---	6.61385	0.227079	4.6208	3.76749	0.215258	2.49681	4.74e-08	0.145351	-6.8799
7915261	NM_017646 // TRIT1 // tRNA isopentenyltransferase 1 // 1p34.2 // 54802 /// ENST00000316	TRIT1	NM_017646	0.339027	1.9e-05	0.0440933	---	5.63052	0.191498	4.20665	6.90484	0.160518	5.244	1.9e-05	2.32444	2.32444
8082869	NM_002718 // PPP2R3A // protein phosphatase 2, regulatory subunit B'', alpha // 3q22.1	PPP2R3A	NM_002718	0.339152	0.000150135	0.0774963	---	5.09692	0.268731	3.38842	3.84099	0.158623	2.764	0.000150135	0.396563	-2.52167
7893248	---		---	0.340009	9.48e-06	0.206534	---	5.31019	0.262075	3.34772	7.1056	0.220505	4.98745	9.48e-06	3.76473	3.76473
7974404	NM_005192 // CDKN3 // cyclin-dependent kinase inhibitor 3 // 14q22 // 1033 /// NM_00113	CDKN3	NM_005192	0.340122	0.000424608	0.0284529	---	6.64795	0.288566	4.05112	8.11625	0.277568	6.44156	0.000424608	2.64808	2.64808
8063043	NM_181802 // UBE2C // ubiquitin-conjugating enzyme E2C // 20q13.12 // 11065 /// NM_0070	UBE2C	NM_181802	0.341421	6.45e-09	0.290897	---	4.96898	0.10023	4.03965	6.64541	0.138565	5.96019	6.45e-09	3.23485	3.23485
8121916	NM_032784 // RSPO3 // R-spondin 3 homolog (Xenopus laevis) // 6q22.33 // 84870 /// ENST	RSPO3	NM_032784	0.342193	0.00485345	0.573027	---	4.59658	0.215696	3.14098	3.49333	0.254305	2.35043	0.00485345	0.465562	-2.14794
8100760	NM_024743 // UGT2A3 // UDP glucuronosyltransferase 2 family, polypeptide A3 // 4q13.2 /	UGT2A3	NM_024743	0.342679	9.94e-06	0.218729	---	7.53568	0.331234	4.63549	4.54142	0.373544	2.54604	9.94e-06	0.133182	-7.50852
7991406	NM_003981 // PRC1 // protein regulator of cytokinesis 1 // 15q26.1 // 9055 /// NM_19941	PRC1	NM_003981	0.343512	8.62e-05	0.429799	---	5.96936	0.194477	4.41799	7.44016	0.183085	5.87109	8.62e-05	2.60287	2.60287
8131666	NM_002214 // ITGB8 // integrin, beta 8 // 7p21.1 // 3696 /// ENST00000222573 // ITGB8 /	ITGB8	NM_002214	0.343572	2.87e-05	0.0159079	M73780 // GenMAPP // Integrin-mediated_cell_adhesion_KEGG	5.39847	0.123888	4.2624	6.45234	0.215261	4.48787	2.87e-05	2.08814	2.08814
7893608	---		---	0.344023	0.0034225	0.027459	---	7.90395	0.277522	5.7676	6.90829	0.252415	5.30888	0.0034225	0.483852	-2.06675
7951796	NM_001077639 // FAM55D // family with sequence similarity 55, member D // 11q23.2 // 54	FAM55D	NM_001077639	0.344071	3e-05	0.206104	---	10.3614	0.124908	9.32113	6.95566	0.644848	2.88968	3e-05	0.0916705	-10.9086
8109712	NM_001142556 // HMMR // hyaluronan-mediated motility receptor (RHAMM) // 5q33.2-qter //	HMMR	NM_001142556	0.34478	2.46e-07	0.192112	---	5.34014	0.204117	3.85159	7.67095	0.236393	5.6135	2.46e-07	4.99206	4.99206
8103254	NM_003013 // SFRP2 // secreted frizzled-related protein 2 // 4q31.3 // 6423 /// ENST000	SFRP2	NM_003013	0.346247	0.00260752	0.183418	---	5.80589	0.31953	3.8949	4.50119	0.304599	3.56651	0.00260752	0.35955	-2.78125
8169701	NM_014060 // MCTS1 // malignant T cell amplified sequence 1 // Xq24 // 28985 /// NM_001	MCTS1	NM_014060	0.348149	0.000413334	0.0350028	---	5.05425	0.166441	3.64707	6.114	0.232698	4.41947	0.000413334	2.04271	2.04271
8121510	NM_032194 // RPF2 // ribosome production factor 2 homolog (S. cerevisiae) // 6q21 // 84	RPF2	NM_032194	0.348252	1.48e-05	0.00608511	---	5.16343	0.289742	3.75989	6.92218	0.260407	4.83719	1.48e-05	3.29346	3.29346
7917503	NM_018284 // GBP3 // guanylate binding protein 3 // 1p22.2 // 2635 /// ENST00000370481	GBP3	NM_018284	0.348505	0.00416842	0.226668	---	8.95282	0.274894	6.79164	7.8497	0.20991	6.69839	0.00416842	0.469161	-2.13147
8092978	NM_018406 // MUC4 // mucin 4, cell surface associated // 3q29 // 4585 /// NM_004532 //	MUC4	NM_018406	0.348859	2.43e-06	0.397586	---	6.61402	0.160273	5.33199	4.6948	0.218917	3.81893	2.43e-06	0.27572	-3.62687
8101828	NM_005723 // TSPAN5 // tetraspanin 5 // 4q23 // 10098 /// ENST00000305798 // TSPAN5 //	TSPAN5	NM_005723	0.349087	3.99e-05	0.360721	---	4.19097	0.134599	3.20296	5.76751	0.268011	3.32326	3.99e-05	2.99598	2.99598
7977409	NM_001311 // CRIP1 // cysteine-rich protein 1 (intestinal) // 14q32.33 // 1396 /// ENST	CRIP1	NM_001311	0.349458	7.56e-06	0.511308	---	5.74139	0.117894	4.97902	4.7709	0.104463	3.99205	7.56e-06	0.493761	-2.02527
8001531	NM_005950 // MT1G // metallothionein 1G // 16q13 // 4495 /// BC020757 // MT1G // metall	MT1G	NM_005950	0.353622	8.96e-05	0.800132	---	8.08837	0.228068	6.67386	5.96553	0.292409	4.19241	8.96e-05	0.238092	-4.20006
7934026	NM_001080449 // DNA2 // DNA replication helicase 2 homolog (yeast) // 10q21.3-q22.1 //	DNA2	NM_001080449	0.354874	8.26e-06	0.250993	---	4.0076	0.18245	2.83098	5.61535	0.180895	4.75355	8.26e-06	2.91269	2.91269
7979307	NM_014750 // DLGAP5 // discs, large (Drosophila) homolog-associated protein 5 // 14q22.	DLGAP5	NM_014750	0.355377	4.91e-06	0.221426	---	4.87882	0.217433	3.45342	6.86193	0.214551	5.12747	4.91e-06	3.64267	3.64267
8134318	NM_022900 // CASD1 // CAS1 domain containing 1 // 7q21.3 // 64921 /// ENST00000297273 /	CASD1	NM_022900	0.357027	1.98e-05	0.0176295	---	6.60931	0.150011	5.5546	5.44304	0.199915	3.77246	1.98e-05	0.4522	-2.21141
7934178	NM_000281 // PCBD1 // pterin-4 alpha-carbinolamine dehydratase/dimerization cofactor of	PCBD1	NM_000281	0.357597	1.37e-06	0.156727	---	6.06302	0.154975	5.13414	7.2563	0.113801	6.1569	1.37e-06	2.37061	2.37061
7929344	NM_181745 // GPR120 // G protein-coupled receptor 120 // 10q23.33 // 338557 /// NM_0011	GPR120	NM_181745	0.357699	0.000351823	0.868888	---	5.11875	0.231256	3.39453	3.52676	0.193962	2.53753	0.000351823	0.355658	-2.81169
8098611	NM_003265 // TLR3 // toll-like receptor 3 // 4q35 // 7098 /// ENST00000296795 // TLR3 /	TLR3	NM_003265	0.358579	3.52e-05	0.0397789	---	7.00471	0.258845	4.2891	5.4981	0.18105	4.24525	3.52e-05	0.362371	-2.7596
7956826	NM_015279 // TBC1D30 // TBC1 domain family, member 30 // 12q14.3 // 23329 /// AB449914	TBC1D30	NM_015279	0.358818	2.69e-06	0.0131573	---	3.78922	0.109028	2.89648	4.95343	0.175978	3.81041	2.69e-06	2.116	2.116
7966321	NM_001164373 // GPN3 // GPN-loop GTPase 3 // 12q24.11 // 51184 /// NM_016301 // GPN3 //	GPN3	NM_001164373	0.360884	9.5e-06	0.0496026	---	4.31576	0.195128	2.87071	5.81441	0.212782	4.07725	9.5e-06	2.75833	2.75833
8174076	NM_000169 // GLA // galactosidase, alpha // Xq22 // 2717 /// ENST00000218516 // GLA //	GLA	NM_000169	0.361242	1.46e-05	0.492055	---	5.42039	0.177205	3.91537	7.08979	0.20049	5.75378	1.46e-05	3.10807	3.10807
7995793	NR_001447 // MT1L // metallothionein 1L (gene/pseudogene) // 16q13 // 4500 /// X97261 /	MT1L	NR_001447	0.361693	2.63e-07	0.534462	---	7.72059	0.128892	6.95378	6.26928	0.10783	5.70275	2.63e-07	0.387762	-2.5789
8044473	NM_019014 // POLR1B // polymerase (RNA) I polypeptide B, 128kDa // 2q13 // 84172 /// NM	POLR1B	NM_019014	0.36213	3.25e-05	0.00196712	NM_019014 // GenMAPP // RNA_transcription_Reactome /// NM_001137604 // GenMAPP // RNA_t	4.01186	0.190658	2.91891	5.31248	0.245807	3.82615	3.25e-05	2.29398	2.29398
7972269	NM_014305 // TGDS // TDP-glucose 4,6-dehydratase // 13q32.1 // 23483 /// ENST0000026129	TGDS	NM_014305	0.363719	9.97e-05	0.346268	---	4.9514	0.0636401	4.62196	6.04485	0.207912	4.67376	9.97e-05	2.07245	2.07245
7961422	NM_000834 // GRIN2B // glutamate receptor, ionotropic, N-methyl D-aspartate 2B // 12p12	GRIN2B	NM_000834	0.363997	0.000110459	0.557332	---	2.9102	0.0564653	2.59688	3.96712	0.205924	2.85652	0.000110459	2.14546	2.14546
8035838	AK301230 // ZNF724P // zinc finger protein 724, pseudogene // 19p12 // 440519 /// ENST0	ZNF724P	AK301230	0.364513	0.000436503	0.0767785	---	4.31297	0.215986	2.64957	5.44229	0.187702	4.10591	0.000436503	2.12181	2.12181
8040430	NM_003385 // VSNL1 // visinin-like 1 // 2p24.3 // 7447 /// ENST00000295156 // VSNL1 //	VSNL1	NM_003385	0.364812	5.35e-08	0.156726	---	5.41343	0.271163	3.79208	8.08974	0.220825	6.25888	5.35e-08	6.4923	6.4923
7994353	NM_018690 // APOB48R // apolipoprotein B48 receptor // 16p11 // 55911 /// ENST000004312	APOB48R	NM_018690	0.364919	4.34e-06	0.256954	---	5.18661	0.145849	4.16544	4.02461	0.112113	3.30501	4.34e-06	0.449112	-2.22662
8141898	NM_014377 // DNAJC2 // DnaJ (Hsp40) homolog, subfamily C, member 2 // 7q22 // 27000 ///	DNAJC2	NM_014377	0.364972	9.92e-06	0.186916	---	6.66491	0.111175	5.82611	7.85312	0.168818	6.67652	9.92e-06	2.22016	2.22016
7893572	---		---	0.36689	1.63e-05	0.244819	---	4.97836	0.247726	2.62327	6.75896	0.230372	4.63296	1.63e-05	3.36586	3.36586
8154135	NM_004170 // SLC1A1 // solute carrier family 1 (neuronal/epithelial high affinity gluta	SLC1A1	NM_004170	0.367797	7.55e-05	0.365865	---	5.27415	0.186297	3.76711	4.04276	0.152531	3.05612	7.55e-05	0.427097	-2.34139
8017262	NM_032043 // BRIP1 // BRCA1 interacting protein C-terminal helicase 1 // 17q22.2 // 839	BRIP1	NM_032043	0.371113	0.000277415	0.0821496	---	4.62293	0.224978	2.66732	5.90532	0.20506	4.26475	0.000277415	2.34689	2.34689
8083523	NM_003875 // GMPS // guanine monphosphate synthetase // 3q24 // 8833 /// ENST0000049645	GMPS	NM_003875	0.371242	4.32e-06	0.0353989	---	7.31178	0.182325	6.15044	8.62611	0.145794	7.38744	4.32e-06	2.38278	2.38278
8022927	NM_012319 // SLC39A6 // solute carrier family 39 (zinc transporter), member 6 // 18q12.	SLC39A6	NM_012319	0.371851	4.22e-05	0.0621907	---	5.29492	0.181412	4.09634	6.6142	0.182494	4.98775	4.22e-05	2.3132	2.3132
8048014	NM_199229 // RPE // ribulose-5-phosphate-3-epimerase // 2q32-q33.3 // 6120 /// NM_00691	RPE	NM_199229	0.373604	1.69e-06	0.0375593	NM_199229 // GenMAPP // Pentose_Phosphate_Pathway /// NM_006916 // GenMAPP // Pentose_P	6.47116	0.143388	5.67495	7.53011	0.101465	6.65761	1.69e-06	2.04137	2.04137
7948987	NM_007069 // PLA2G16 // phospholipase A2, group XVI // 11q12.3 // 11145 /// NM_00112820	PLA2G16	NM_007069	0.373651	0.000613174	0.846845	---	4.89748	0.101389	4.32704	5.95834	0.209575	4.97229	0.000613174	2.07903	2.07903
7975976	NM_012111 // AHSA1 // AHA1, activator of heat shock 90kDa protein ATPase homolog 1 (yea	AHSA1	NM_012111	0.374134	0.000124013	0.226788	---	7.46223	0.143515	6.2192	8.45898	0.159511	7.28612	0.000124013	2.00384	2.00384
7946267	NM_022061 // MRPL17 // mitochondrial ribosomal protein L17 // 11p15.5-p15.4 // 63875 //	MRPL17	NM_022061	0.374162	1.84e-05	0.434646	---	6.31459	0.0888178	5.5962	7.33148	0.15416	6.49881	1.84e-05	2.06066	2.06066
8086125	NM_014831 // TRANK1 // tetratricopeptide repeat and ankyrin repeat containing 1 // 3p22	TRANK1	NM_014831	0.375104	5.43e-08	0.739809	---	6.7402	0.186644	5.22044	4.56977	0.155357	3.239	5.43e-08	0.221146	-4.52191
8138912	NM_012322 // LSM5 // LSM5 homolog, U6 small nuclear RNA associated (S. cerevisiae) // 7	LSM5	NM_012322	0.37738	0.000324929	0.0253884	---	5.02921	0.180236	3.91374	6.12593	0.220039	4.56238	0.000324929	2.06241	2.06241
7933750	NM_194298 // SLC16A9 // solute carrier family 16, member 9 (monocarboxylic acid transpo	SLC16A9	NM_194298	0.377457	0.000907019	0.797171	---	6.25303	0.316722	3.83616	4.54541	0.238988	2.50991	0.000907019	0.300817	-3.32428
7985829	NM_001113378 // FANCI // Fanconi anemia, complementation group I // 15q26.1 // 55215 //	FANCI	NM_001113378	0.377672	2.2e-05	0.193977	---	5.0112	0.158357	4.06022	6.41188	0.182623	5.39928	2.2e-05	2.4814	2.4814
7988970	NM_019600 // KIAA1370 // KIAA1370 // 15q21.2-q21.3 // 56204 /// ENST00000261844 // KIAA	KIAA1370	NM_019600	0.378023	2.8e-06	0.0496007	---	6.45957	0.130307	5.39458	5.32672	0.154999	4.08823	2.8e-06	0.447406	-2.2351
8140984	NM_001039372 // HEPACAM2 // HEPACAM family member 2 // 7q21.3 // 253012 /// NM_198151 /	HEPACAM2	NM_001039372	0.378336	2.55e-07	0.527188	---	7.81515	0.283933	5.76299	4.25745	0.317506	2.0324	2.55e-07	0.0863006	-11.5874
8028186	NM_007145 // ZNF146 // zinc finger protein 146 // 19q13.1 // 7705 /// NM_001099638 // Z	ZNF146	NM_007145	0.378544	9.26e-05	0.0166097	---	5.87392	0.204902	4.37985	7.04165	0.210001	5.48081	9.26e-05	2.20536	2.20536
8122176	NM_003206 // TCF21 // transcription factor 21 // 6pter-qter // 6943 /// NM_198392 // TC	TCF21	NM_003206	0.379404	7.53e-05	0.432304	---	4.66737	0.161783	3.63033	3.67926	0.11135	2.80183	7.53e-05	0.489261	-2.0439
8109333	NM_002084 // GPX3 // glutathione peroxidase 3 (plasma) // 5q23 // 2878 /// ENST00000388	GPX3	NM_002084	0.379573	3.18e-05	0.852937	---	5.73294	0.153005	4.46389	4.59508	0.114588	3.93315	3.18e-05	0.440806	-2.26857
7958031	NM_017915 // C12orf48 // chromosome 12 open reading frame 48 // 12q23.2 // 55010 /// AK	C12orf48	NM_017915	0.379641	8.16e-07	0.0723748	---	3.61021	0.15422	2.56325	5.31897	0.209953	3.92945	8.16e-07	3.13697	3.13697
8139632	NM_001042762 // FIGNL1 // fidgetin-like 1 // 7p12.1 // 63979 /// NM_022116 // FIGNL1 //	FIGNL1	NM_001042762	0.382054	0.000155221	0.170341	---	3.79904	0.106932	2.98605	4.92599	0.237596	2.70133	0.000155221	2.11364	2.11364
7894558	---		---	0.382253	0.00113674	0.0379219	---	5.40094	0.280054	3.44186	6.5423	0.252	4.47018	0.00113674	2.23495	2.23495
8142061	NM_019042 // PUS7 // pseudouridylate synthase 7 homolog (S. cerevisiae) // 7q22.3 // 54	PUS7	NM_019042	0.383138	1.73e-06	0.0848249	---	4.41842	0.174909	3.48798	6.50524	0.283576	4.39655	1.73e-06	4.13067	4.13067
8065668	NM_016408 // CDK5RAP1 // CDK5 regulatory subunit associated protein 1 // 20pter-q11.23	CDK5RAP1	NM_016408	0.383679	1.36e-05	0.0572461	---	4.32427	0.120424	3.60253	5.499	0.190263	3.44172	1.36e-05	2.19838	2.19838
7970624	NM_018451 // CENPJ // centromere protein J // 13q12.12 // 55835 /// ENST00000381884 //	CENPJ	NM_018451	0.385873	8.82e-05	0.0348668	---	5.71728	0.121902	4.83432	6.79004	0.206294	5.33992	8.82e-05	2.02108	2.02108
7940857	NM_006819 // STIP1 // stress-induced-phosphoprotein 1 // 11q13 // 10963 /// ENST0000030	STIP1	NM_006819	0.386231	2.01e-05	0.217678	---	6.11817	0.162297	4.5181	7.3165	0.140888	6.22046	2.01e-05	2.24848	2.24848
8015016	NM_032865 // TNS4 // tensin 4 // 17q21.2 // 84951 /// ENST00000254051 // TNS4 // tensin	TNS4	NM_032865	0.386286	0.000475517	0.328069	---	4.6943	0.0893498	4.08016	5.99203	0.278411	4.55365	0.000475517	2.37934	2.37934
8109001	NM_001127698 // SPINK5 // serine peptidase inhibitor, Kazal type 5 // 5q32 // 11005 ///	SPINK5	NM_001127698	0.388062	3.13e-05	0.104012	---	4.92341	0.176513	3.74784	3.92754	0.122091	3.25897	3.13e-05	0.481739	-2.07581
7944021	---		---	0.3893	0.000173198	0.420566	---	6.2539	0.31429	4.29707	3.8547	0.407881	2.48925	0.000173198	0.181262	-5.51688
8178090	NM_001040437 // C6orf48 // chromosome 6 open reading frame 48 // 6p21.3 // 50854 /// NM	C6orf48	NM_001040437	0.389788	8.18e-06	0.407636	---	5.84515	0.0938905	4.79625	6.89375	0.144867	5.77573	8.18e-06	2.12038	2.12038
8179326	NM_001040437 // C6orf48 // chromosome 6 open reading frame 48 // 6p21.3 // 50854 /// NM	C6orf48	NM_001040437	0.389788	8.18e-06	0.407636	---	5.84515	0.0938905	4.79625	6.89375	0.144867	5.77573	8.18e-06	2.12038	2.12038
8066402	NM_016470 // C20orf111 // chromosome 20 open reading frame 111 // 20q13.11 // 51526 ///	C20orf111	NM_016470	0.390056	8.84e-06	0.00120362	---	6.0783	0.187976	4.39947	7.38662	0.240807	5.66592	8.84e-06	2.41618	2.41618
8101881	NM_000668 // ADH1B // alcohol dehydrogenase 1B (class I), beta polypeptide // 4q23 // 1	ADH1B	NM_000668	0.390963	1.49e-09	0.441721	---	5.26295	0.201917	3.20449	2.72328	0.12674	2.10649	1.49e-09	0.157923	-6.33221
8102415	NM_001221 // CAMK2D // calcium/calmodulin-dependent protein kinase II delta // 4q26 //	CAMK2D	NM_001221	0.393368	1.17e-05	0.0114085	NM_001221 // GenMAPP // Calcium_regulation_in_cardiac_cells /// NM_001221 // GenMAPP //	8.0179	0.129794	6.95765	6.95331	0.191588	5.39159	1.17e-05	0.491031	-2.03653
7922994	NM_199051 // FAM5C // family with sequence similarity 5, member C // 1q31.1 // 339479 /	FAM5C	NM_199051	0.394994	6.52e-07	0.185712	---	4.29739	0.274123	2.644	2.32481	0.0677679	2.04861	6.52e-07	0.267247	-3.74186
8064904	NM_017671 // FERMT1 // fermitin family member 1 // 20p12.3 // 55612 /// ENST00000217289	FERMT1	NM_017671	0.396558	0.00133789	0.469336	---	6.19059	0.177223	4.61437	7.46576	0.287241	5.17979	0.00133789	2.42899	2.42899
8153959	NM_203447 // DOCK8 // dedicator of cytokinesis 8 // 9p24.3 // 81704 /// NM_001193536 //	DOCK8	NM_203447	0.397921	8.62e-05	0.193967	---	5.03667	0.130552	4.1612	4.05	0.164544	3.33985	8.62e-05	0.495794	-2.01697
8065607	NM_002657 // PLAGL2 // pleiomorphic adenoma gene-like 2 // 20q11.21 // 5326 /// ENST000	PLAGL2	NM_002657	0.398804	0.00138966	0.486281	---	5.50588	0.138308	4.08002	6.66742	0.251184	4.18581	0.00138966	2.17273	2.17273
7896337	---		---	0.398811	7.64e-05	0.158573	---	7.84461	0.221248	5.88186	6.33624	0.252486	3.95668	7.64e-05	0.34252	-2.91954
7969374	NM_024808 // C13orf34 // chromosome 13 open reading frame 34 // 13q22.1 // 79866 /// NM	C13orf34	NM_024808	0.399075	6.09e-06	0.0132823	---	4.72803	0.15814	3.61287	6.07162	0.195552	4.34549	6.09e-06	2.3618	2.3618
7965873	NM_001111283 // IGF1 // insulin-like growth factor 1 (somatomedin C) // 12q23.2 // 3479	IGF1	NM_001111283	0.400449	0.000467947	0.104825	---	5.28251	0.245697	3.2239	4.00274	0.24787	3.22699	0.000467947	0.388492	-2.57405
7999588	NM_003561 // PLA2G10 // phospholipase A2, group X // 16p13.1-p12 // 8399 /// ENST000004	PLA2G10	NM_003561	0.401173	0.000331525	0.46535	---	8.36395	0.30603	5.77228	5.98724	0.406251	3.61947	0.000331525	0.198416	-5.03991
8144726	NM_006765 // TUSC3 // tumor suppressor candidate 3 // 8p22 // 7991 /// NM_178234 // TUS	TUSC3	NM_006765	0.401552	0.000383024	0.11238	---	5.59017	0.267169	4.01352	4.49439	0.106057	3.50913	0.000383024	0.450714	-2.2187
7920984	NR_036564 // CCT3 // chaperonin containing TCP1, subunit 3 (gamma) // 1q23 // 7203 ///	CCT3	NR_036564	0.40162	1.05e-09	0.0362706	---	7.66829	0.105666	7.08749	9.01883	0.0929394	8.49944	1.05e-09	2.5179	2.5179
8107194	BC009203 // C5orf30 // chromosome 5 open reading frame 30 // 5q21.1 // 90355 /// ENST00	C5orf30	BC009203	0.401865	8.51e-05	0.00703963	---	6.72003	0.176421	5.45856	5.69465	0.209732	3.20042	8.51e-05	0.4821	-2.07426
8049961	ENST00000276326 // FBXO25 // F-box protein 25 // 8p23.3|tdb9938 // 26260 /// ENST000003	FBXO25	ENST00000276326	0.402872	0.00202004	0.673715	---	8.37123	0.149012	7.57607	7.30912	0.220277	5.30256	0.00202004	0.496678	-2.01338
8107632	NM_014035 // SNX24 // sorting nexin 24 // 5q23.2 // 28966 /// ENST00000261369 // SNX24	SNX24	NM_014035	0.403475	0.000168554	0.764423	---	4.89592	0.165775	3.77834	3.76833	0.146836	2.92644	0.000168554	0.447686	-2.23371
8036591	NM_006149 // LGALS4 // lectin, galactoside-binding, soluble, 4 // 19q13.2 // 3960 /// E	LGALS4	NM_006149	0.404379	0.00184383	0.0383906	---	11.4167	0.116078	10.4724	10.0487	0.430403	4.26666	0.00184383	0.383787	-2.60561
8106098	NM_005909 // MAP1B // microtubule-associated protein 1B // 5q13 // 4131 /// ENST0000029	MAP1B	NM_005909	0.404666	0.00148278	0.213993	---	5.9715	0.192028	4.47888	5.00784	0.20641	3.60732	0.00148278	0.493263	-2.02731
7975799	NM_017791 // FLVCR2 // feline leukemia virus subgroup C cellular receptor family, membe	FLVCR2	NM_017791	0.4065	0.000251952	0.338578	---	5.35135	0.250655	3.92485	4.27738	0.0831772	3.77025	0.000251952	0.437712	-2.28461
8043441	---		---	0.406694	3.97e-05	0.256928	---	5.61386	0.346833	2.5491	3.10576	0.31895	2.00309	3.97e-05	0.182467	-5.48045
7997453	NM_002661 // PLCG2 // phospholipase C, gamma 2 (phosphatidylinositol-specific) // 16q24	PLCG2	NM_002661	0.407401	2.73e-05	0.391754	NM_002661 // GenMAPP // Smooth_muscle_contraction /// BC007565 // GenMAPP // Smooth_mus	5.07029	0.11889	4.49346	3.97809	0.157995	3.32992	2.73e-05	0.464164	-2.15441
8088106	NM_001135055 // TKT // transketolase // 3p14.3 // 7086 /// NM_001064 // TKT // transket	TKT	NM_001135055	0.40751	1.93e-06	0.000655305	NM_001064 // GenMAPP // Pentose_Phosphate_Pathway /// L12711 // GenMAPP // Pentose_Phos	5.86517	0.183807	4.82138	6.8075	0.129291	5.54571	1.93e-06	2.01848	2.01848
7894672	---		---	0.408807	0.000103283	0.115273	---	9.13355	0.263824	6.47403	10.4853	0.146809	9.00114	0.000103283	2.56992	2.56992
7917954	NM_001013660 // FRRS1 // ferric-chelate reductase 1 // 1p21.2 // 391059 /// ENST0000028	FRRS1	NM_001013660	0.408944	0.00261162	0.0252827	---	6.45181	0.241844	5.04378	5.57131	0.27359	3.66989	0.00261162	0.481017	-2.07893
7937915	NM_001033 // RRM1 // ribonucleotide reductase M1 // 11p15.5 // 6240 /// ENST00000300738	RRM1	NM_001033	0.410412	5.11e-05	0.020233	BC006498 // GenMAPP // Nucleotide_Metabolism	6.90806	0.24495	5.02113	8.22333	0.173368	6.77238	5.11e-05	2.44114	2.44114
8175835	NM_001139457 // BCAP31 // B-cell receptor-associated protein 31 // Xq28 // 10134 /// NM	BCAP31	NM_001139457	0.410914	8.72e-05	0.37702	---	5.2497	0.192907	3.82387	6.29632	0.110384	5.78718	8.72e-05	2.12172	2.12172
8070102	NM_000819 // GART // phosphoribosylglycinamide formyltransferase, phosphoribosylglycina	GART	NM_000819	0.410919	2.13e-06	0.012614	---	5.28254	0.0996162	4.71117	6.38984	0.163456	5.23349	2.13e-06	2.0333	2.0333
8104901	NM_002185 // IL7R // interleukin 7 receptor // 5p13 // 3575 /// ENST00000303115 // IL7R	IL7R	NM_002185	0.411364	0.00063289	0.666367	---	6.6009	0.284396	4.1419	5.10001	0.203619	3.58222	0.00063289	0.340427	-2.93749
7917976	NM_194292 // SASS6 // spindle assembly 6 homolog (C. elegans) // 1p21.2 // 163786 /// E	SASS6	NM_194292	0.411549	0.000579803	0.113987	---	4.67342	0.152403	3.80148	5.83215	0.22999	3.79856	0.000579803	2.08427	2.08427
7896719	---		---	0.412288	0.000521124	0.431375	---	5.23859	0.221927	3.72472	3.98933	0.179732	2.79453	0.000521124	0.425546	-2.34992
7959856	NM_004764 // PIWIL1 // piwi-like 1 (Drosophila) // 12q24.33 // 9271 /// NM_001190971 //	PIWIL1	NM_004764	0.412464	0.00603931	0.866593	---	2.75338	0.0730665	2.39873	3.84387	0.300935	2.71518	0.00603931	2.13307	2.13307
8140828	NM_003130 // SRI // sorcin // 7q21.1 // 6717 /// NM_198901 // SRI // sorcin // 7q21.1 /	SRI	NM_003130	0.412717	3.54e-05	0.107134	---	10.2219	0.108089	9.48489	9.14689	0.196138	7.25644	3.54e-05	0.463375	-2.15808
8113512	NM_022140 // EPB41L4A // erythrocyte membrane protein band 4.1 like 4A // 5q21.3 // 640	EPB41L4A	NM_022140	0.412728	1.83e-09	0.115303	---	5.47895	0.171896	4.06837	3.4956	0.111935	2.7352	1.83e-09	0.242711	-4.12012
8099897	NM_003359 // UGDH // UDP-glucose 6-dehydrogenase // 4p15.1 // 7358 /// NM_001184700 //	UGDH	NM_003359	0.413247	5.35e-06	0.0816428	---	9.51912	0.152024	8.1262	8.47728	0.119991	7.27468	5.35e-06	0.467594	-2.13861
8140971	NM_152703 // SAMD9L // sterile alpha motif domain containing 9-like // 7q21.2 // 219285	SAMD9L	NM_152703	0.413619	5.08e-05	0.0827758	---	6.425	0.112149	5.79606	5.04579	0.275604	4.00543	5.08e-05	0.377167	-2.65134
8124262	NM_016614 // TDP2 // tyrosyl-DNA phosphodiesterase 2 // 6p22.3-p22.1 // 51567 /// ENST0	TDP2	NM_016614	0.413814	1.95e-05	0.0314158	NM_016614 // GenMAPP // G1_to_S_cell_cycle_Reactome /// BC110375 // GenMAPP // G1_to_S_	8.48238	0.132133	7.61204	7.21165	0.216019	5.13375	1.95e-05	0.431324	-2.31844
8019857	NM_006101 // NDC80 // NDC80 homolog, kinetochore complex component (S. cerevisiae) // 1	NDC80	NM_006101	0.414215	0.000393629	0.293789	---	4.14798	0.157746	3.4679	5.47026	0.241675	3.87284	0.000393629	2.33382	2.33382
8155602	NM_001012421 // ANKRD20A2 // ankyrin repeat domain 20 family, member A2 // 9p12 // 4414	ANKRD20A2	NM_001012421	0.414357	5.23e-06	0.781444	---	4.4698	0.133724	3.79234	3.42234	0.0801361	3.02465	5.23e-06	0.478177	-2.09127
7951271	NM_002421 // MMP1 // matrix metallopeptidase 1 (interstitial collagenase) // 11q22.3 //	MMP1	NM_002421	0.416248	3.02e-05	0.132311	NM_002421 // GenMAPP // Matrix_Metalloproteinases /// NM_001145938 // GenMAPP // Matrix	3.90699	0.229027	3.17706	5.97171	0.38729	3.58521	3.02e-05	4.78835	4.78835
8088371	NM_004944 // DNASE1L3 // deoxyribonuclease I-like 3 // 3p14.3 // 1776 /// ENST000003183	DNASE1L3	NM_004944	0.416493	1.17e-05	0.247791	---	4.2521	0.138892	3.23008	3.18633	0.113179	2.41842	1.17e-05	0.486984	-2.05345
8064302	NM_018257 // PCMTD2 // protein-L-isoaspartate (D-aspartate) O-methyltransferase domain	PCMTD2	NM_018257	0.418032	1.44e-05	0.0691946	---	6.11982	0.180003	4.62502	7.42171	0.200798	5.97252	1.44e-05	2.52414	2.52414
8046333	NM_024843 // CYBRD1 // cytochrome b reductase 1 // 2q31.1 // 79901 /// NM_001127383 //	CYBRD1	NM_024843	0.41833	2.27e-05	0.788938	---	7.24814	0.182469	5.80365	5.54074	0.233182	4.49853	2.27e-05	0.29102	-3.43619
7973867	---		---	0.420524	4.91e-06	0.00209947	---	9.73092	0.181495	8.13498	7.99605	0.338347	6.43725	4.91e-06	0.304366	-3.28552
7929816	NM_005063 // SCD // stearoyl-CoA desaturase (delta-9-desaturase) // 10q24.31 // 6319 //	SCD	NM_005063	0.42055	0.000789838	0.575184	NM_005063 // GenMAPP // Fatty_Acid_Synthesis /// AF097514 // GenMAPP // Fatty_Acid_Synt	6.04666	0.34563	3.68946	7.96754	0.33171	5.20581	0.000789838	3.93539	3.93539
7909681	NM_002763 // PROX1 // prospero homeobox 1 // 1q41 // 5629 /// ENST00000435016 // PROX1	PROX1	NM_002763	0.421776	0.00272145	0.463674	---	4.41184	0.200508	3.14698	6.02717	0.354916	3.12776	0.00272145	2.7785	2.7785
7988753	NM_032802 // SPPL2A // signal peptide peptidase-like 2A // 15q21.2 // 84888 /// ENST000	SPPL2A	NM_032802	0.42216	4.05e-07	0.0716601	---	8.07327	0.151609	6.55813	6.71731	0.131309	5.56571	4.05e-07	0.390535	-2.56059
8066247	NR_027241 // LOC388796 // hypothetical LOC388796 // 20q11.23 // 388796 /// NR_015366 //	LOC388796	NR_027241	0.422544	2.37e-07	0.124053	---	5.07282	0.161005	3.71758	6.76572	0.159582	5.54838	2.37e-07	3.16697	3.16697
8017718	NM_004655 // AXIN2 // axin 2 // 17q23-q24 // 8313 /// ENST00000307078 // AXIN2 // axin	AXIN2	NM_004655	0.422958	0.000629124	0.901047	---	5.00312	0.0713827	4.53144	6.06377	0.215517	4.60825	0.000629124	2.01988	2.01988
7923929	NM_002644 // PIGR // polymeric immunoglobulin receptor // 1q31-q41 // 5284 /// ENST0000	PIGR	NM_002644	0.42391	0.000511931	0.556996	---	11.0723	0.104794	10.4045	7.8855	0.700063	3.04142	0.000511931	0.110783	-9.02664
8083743	NM_025047 // ARL14 // ADP-ribosylation factor-like 14 // 3q25.33 // 80117 /// ENST00000	ARL14	NM_025047	0.425519	6.54e-06	0.187489	---	6.41868	0.26308	4.8459	4.51363	0.183217	3.4771	6.54e-06	0.266237	-3.75605
8149825	NM_003155 // STC1 // stanniocalcin 1 // 8p21-p11.2 // 6781 /// ENST00000290271 // STC1	STC1	NM_003155	0.42573	0.00106324	0.624345	---	4.07403	0.1353	3.14238	5.32388	0.270918	3.72014	0.00106324	2.39723	2.39723
8150036	NM_015254 // KIF13B // kinesin family member 13B // 8p12 // 23303 /// ENST00000357808 /	KIF13B	NM_015254	0.425924	1.62e-06	0.0758094	---	7.32115	0.122782	6.35227	6.07159	0.194798	4.90261	1.62e-06	0.42658	-2.34423
8166278	NM_001037540 // SCML1 // sex comb on midleg-like 1 (Drosophila) // Xp22 // 6322 /// NM_	SCML1	NM_001037540	0.42609	2.59e-08	0.0273584	---	4.54726	0.207068	3.44385	6.72892	0.187329	5.07617	2.59e-08	4.37903	4.37903
7916898	NM_001114120 // DEPDC1 // DEP domain containing 1 // 1p31.2 // 55635 /// NM_017779 // D	DEPDC1	NM_001114120	0.426145	0.00229242	0.780582	---	3.75926	0.162474	2.76972	4.88078	0.222345	3.32767	0.00229242	2.11652	2.11652
8132843	NM_017645 // HAUS6 // HAUS augmin-like complex, subunit 6 // 9p22.1 // 54801 /// ENST00	HAUS6	NM_017645	0.426312	0.00246533	0.0403488	---	5.11665	0.268981	3.24893	6.63925	0.384331	3.10972	0.00246533	2.62119	2.62119
7995783	NM_005953 // MT2A // metallothionein 2A // 16q13 // 4502 /// ENST00000245185 // MT2A //	MT2A	NM_005953	0.426429	6.06e-05	0.950101	---	10.3097	0.182717	8.71555	8.58479	0.201093	6.78838	6.06e-05	0.320549	-3.11965
8089034	NM_031905 // ARMC10 // armadillo repeat containing 10 // 7q22.1 // 83787 /// NM_0011610	ARMC10	NM_031905	0.427202	2.01e-06	0.076238	---	4.71403	0.136539	3.7092	6.34383	0.228365	4.5904	2.01e-06	3.00117	3.00117
8136473	NM_015905 // TRIM24 // tripartite motif-containing 24 // 7q32-q34 // 8805 /// NM_003852	TRIM24	NM_015905	0.429178	0.00189359	0.357763	---	6.80674	0.160824	5.52936	7.92314	0.221637	5.47943	0.00189359	2.01688	2.01688
7913694	NM_000147 // FUCA1 // fucosidase, alpha-L- 1, tissue // 1p34 // 2517 /// ENST0000037447	FUCA1	NM_000147	0.42976	1.52e-05	0.90878	---	8.09695	0.139651	6.74356	6.81787	0.130787	5.90686	1.52e-05	0.412048	-2.4269
8109830	NM_017785 // CCDC99 // coiled-coil domain containing 99 // 5q35.1 // 54908 /// ENST0000	CCDC99	NM_017785	0.430548	3.54e-07	0.018753	---	4.96364	0.203161	3.69247	7.0973	0.257616	4.77661	3.54e-07	4.14834	4.14834
7931852	NM_024803 // TUBAL3 // tubulin, alpha-like 3 // 10p15.1 // 79861 /// NM_001171864 // TU	TUBAL3	NM_024803	0.43149	1.13e-05	0.0731361	---	5.79969	0.262436	3.654	4.1886	0.153012	3.3078	1.13e-05	0.327485	-3.05358
8161906	NM_002072 // GNAQ // guanine nucleotide binding protein (G protein), q polypeptide // 9	GNAQ	NM_002072	0.4318	0.000485367	0.625942	NM_002072 // GenMAPP // G_Protein_Signaling /// NM_002072 // GenMAPP // Calcium_regulat	9.24392	0.136116	7.91783	8.0698	0.238994	5.92201	0.000485367	0.429126	-2.33032
8113469	NM_014819 // PJA2 // praja ring finger 2 // 5q21.3 // 9867 /// ENST00000361189 // PJA2	PJA2	NM_014819	0.432738	1.6e-05	0.874095	---	9.02548	0.118374	7.98894	7.7964	0.159914	7.01339	1.6e-05	0.434012	-2.30408
7893549	---		---	0.433785	0.000227361	0.113276	---	4.38612	0.276843	1.55921	5.87253	0.202692	4.02349	0.000227361	2.71141	2.71141
7893497	---		---	0.435197	0.00163001	0.052038	---	5.48593	0.299231	2.27177	6.76203	0.236338	4.59184	0.00163001	2.33137	2.33137
8043251	NM_017952 // PTCD3 // Pentatricopeptide repeat domain 3 // 2p11.2 // 55037 /// ENST0000	PTCD3	NM_017952	0.43572	2.01e-05	0.200288	---	6.81326	0.123769	6.04498	7.87644	0.141949	6.44089	2.01e-05	2.04666	2.04666
8171725	NM_001168465 // MAP7D2 // MAP7 domain containing 2 // Xp22.12 // 256714 /// NM_152780 /	MAP7D2	NM_001168465	0.436004	0.000766076	0.921601	---	3.54155	0.113034	2.86949	5.52136	0.404325	3.14616	0.000766076	3.87546	3.87546
8180316	---		---	0.436281	0.000107554	0.495745	---	8.03259	0.220611	6.67437	9.26411	0.106245	8.6967	0.000107554	2.38394	2.38394
8080419	NM_206825 // GNL3 // guanine nucleotide binding protein-like 3 (nucleolar) // 3p21.1 //	GNL3	NM_206825	0.437166	1.9e-05	0.23319	---	6.91469	0.15623	5.97757	8.12156	0.141148	6.50068	1.9e-05	2.25113	2.25113
7947248	NM_031217 // KIF18A // kinesin family member 18A // 11p14.1 // 81930 /// ENST0000026318	KIF18A	NM_031217	0.438772	1.59e-06	0.223383	---	5.12671	0.158708	4.20958	6.80491	0.18315	5.28131	1.59e-06	3.05362	3.05362
7951046	NM_005591 // MRE11A // MRE11 meiotic recombination 11 homolog A (S. cerevisiae) // 11q2	MRE11A	NM_005591	0.438823	4.34e-05	0.115156	---	4.31175	0.121019	3.62931	5.47997	0.195877	4.21135	4.34e-05	2.15043	2.15043
8173551	NM_002637 // PHKA1 // phosphorylase kinase, alpha 1 (muscle) // Xq12-q13 // 5255 /// NM	PHKA1	NM_002637	0.43928	0.000159902	0.0895265	NM_002637 // GenMAPP // Glycogen_Metabolism /// NM_001122670 // GenMAPP // Glycogen_Met	4.29664	0.155518	3.4428	5.46027	0.242847	3.69985	0.000159902	2.26193	2.26193
8017885	NM_007168 // ABCA8 // ATP-binding cassette, sub-family A (ABC1), member 8 // 17q24 // 1	ABCA8	NM_007168	0.439982	3.83e-07	0.197876	---	4.88882	0.339698	2.66669	2.53991	0.0508927	2.17475	3.83e-07	0.173647	-5.75881
7950641	NM_023930 // KCTD14 // potassium channel tetramerisation domain containing 14 // 11q14.	KCTD14	NM_023930	0.440577	0.00593961	0.280062	---	5.77752	0.199919	4.3535	6.92106	0.324297	4.0943	0.00593961	2.27183	2.27183
8151561	NM_024699 // ZFAND1 // zinc finger, AN1-type domain 1 // 8q21.13 // 79752 /// NM_001170	ZFAND1	NM_024699	0.442578	0.000101492	0.0274762	---	7.10922	0.198909	5.86597	8.35118	0.201017	6.27668	0.000101492	2.24452	2.24452
8149071	NM_001147 // ANGPT2 // angiopoietin 2 // 8p23.1 // 285 /// NM_001118887 // ANGPT2 // an	ANGPT2	NM_001147	0.445401	0.00100701	0.429669	---	4.78423	0.195238	3.68274	6.09607	0.254855	4.20599	0.00100701	2.40105	2.40105
8162880	NM_019051 // MRPL50 // mitochondrial ribosomal protein L50 // 9q31.1 // 54534 /// ENST0	MRPL50	NM_019051	0.447696	9.48e-06	0.115061	---	5.71623	0.141503	4.62787	7.00379	0.175292	6.09691	9.48e-06	2.27748	2.27748
8100798	NM_014465 // SULT1B1 // sulfotransferase family, cytosolic, 1B, member 1 // 4q13.3 // 2	SULT1B1	NM_014465	0.447787	7.14e-06	0.0555035	---	8.31647	0.230382	6.20314	6.02274	0.374918	3.08012	7.14e-06	0.192061	-5.20668
8179519	NM_002121 // HLA-DPB1 // major histocompatibility complex, class II, DP beta 1 // 6p21.	HLA-DPB1	NM_002121	0.447791	0.00349664	0.208137	---	7.84319	0.157151	7.03047	6.32443	0.431569	3.66866	0.00349664	0.356516	-2.80493
7901175	NM_005727 // TSPAN1 // tetraspanin 1 // 1p34.1 // 10103 /// ENST00000372003 // TSPAN1 /	TSPAN1	NM_005727	0.448383	5.99e-05	0.139212	---	11.3162	0.126921	10.045	8.71802	0.498086	3.49678	5.99e-05	0.177416	-5.63646
8092707	NM_018192 // LEPREL1 // leprecan-like 1 // 3q28 // 55214 /// NM_001134418 // LEPREL1 //	LEPREL1	NM_018192	0.449354	0.00160208	0.748825	---	5.57306	0.230144	4.09917	4.547	0.163333	3.75635	0.00160208	0.447335	-2.23546
8108256	NM_006790 // MYOT // myotilin // 5q31 // 9499 /// NM_001135940 // MYOT // myotilin // 5	MYOT	NM_006790	0.449355	1.12e-05	0.587494	---	4.30784	0.17663	2.97179	3.17324	0.0709876	2.87853	1.12e-05	0.445341	-2.24547
8046279	---		---	0.449567	3.18e-06	0.307246	---	6.34212	0.112922	5.55422	7.39666	0.119756	6.38619	3.18e-06	2.08973	2.08973
7985662	NM_002605 // PDE8A // phosphodiesterase 8A // 15q25.3 // 5151 /// NM_173454 // PDE8A //	PDE8A	NM_002605	0.453103	1.88e-05	0.158899	NM_002605 // GenMAPP // G_Protein_Signaling /// NM_173454 // GenMAPP // G_Protein_Signa	8.06932	0.14495	6.80874	6.92623	0.171295	5.72526	1.88e-05	0.438943	-2.2782
8078227	NM_003884 // KAT2B // K(lysine) acetyltransferase 2B // 3p24 // 8850 /// ENST0000026375	KAT2B	NM_003884	0.45342	3.25e-07	0.231991	---	7.06373	0.123321	5.85687	5.61504	0.146037	4.36544	3.25e-07	0.374441	-2.67065
7940299	NM_017716 // MS4A12 // membrane-spanning 4-domains, subfamily A, member 12 // 11q12 //	MS4A12	NM_017716	0.454012	1.77e-08	0.776669	---	10.9292	0.166159	9.8986	5.14463	0.570743	2.61963	1.77e-08	0.015874	-62.9962
7970864	NM_006644 // HSPH1 // heat shock 105kDa/110kDa protein 1 // 13q12.3 // 10808 /// ENST00	HSPH1	NM_006644	0.454534	1.81e-07	0.00565518	---	8.02346	0.201273	6.73478	9.90329	0.230231	8.40757	1.81e-07	3.60936	3.60936
7970473	NM_022459 // XPO4 // exportin 4 // 13q11 // 64328 /// ENST00000456108 // XPO4 // export	XPO4	NM_022459	0.455542	0.000118563	0.0357465	---	4.82487	0.148981	3.92479	6.13391	0.246879	4.53945	0.000118563	2.28819	2.28819
8067125	NM_003657 // BCAS1 // breast carcinoma amplified sequence 1 // 20q13.2 // 8537 /// ENST	BCAS1	NM_003657	0.455908	4.53e-06	0.712907	---	8.97813	0.134868	7.54999	6.31651	0.35243	3.91855	4.53e-06	0.171441	-5.83292
8127193	NM_021073 // BMP5 // bone morphogenetic protein 5 // 6p12.1 // 653 /// ENST00000370830	BMP5	NM_021073	0.455981	3.65e-05	0.0348256	---	5.14574	0.265754	3.64765	3.77246	0.170631	2.84543	3.65e-05	0.370305	-2.70048
7947694	NM_001008938 // CKAP5 // cytoskeleton associated protein 5 // 11p11.2 // 9793 /// NM_01	CKAP5	NM_001008938	0.456057	5.5e-05	0.0908831	---	6.74101	0.179831	5.40956	8.12177	0.244196	6.13463	5.5e-05	2.56599	2.56599
8099826	NM_030956 // TLR10 // toll-like receptor 10 // 4p14 // 81793 /// NM_001195106 // TLR10	TLR10	NM_030956	0.456649	0.00215826	0.279211	---	4.6805	0.323243	3.26347	3.32318	0.140379	2.76752	0.00215826	0.42642	-2.34511
7902738	NM_012128 // CLCA4 // chloride channel accessory 4 // 1p31-p22 // 22802 /// NR_024602 /	CLCA4	NM_012128	0.4573	4.32e-07	0.973592	---	11.0993	0.226214	8.80057	4.89893	0.677907	2.66427	4.32e-07	0.0127562	-78.3933
7963157	NM_013277 // RACGAP1 // Rac GTPase activating protein 1 // 12q13.12 // 29127 /// NM_001	RACGAP1	NM_013277	0.457625	1.45e-06	0.41902	NM_013277 // GenMAPP // S1P_Signaling /// NM_001126104 // GenMAPP // S1P_Signaling ///	5.6954	0.14161	4.56765	7.14791	0.144909	6.08268	1.45e-06	2.73029	2.73029
8013341	NM_001198695 // MFAP4 // microfibrillar-associated protein 4 // 17p11.2 // 4239 /// NM_	MFAP4	NM_001198695	0.458096	0.00013633	0.426334	---	6.79974	0.214234	5.05866	5.53288	0.171083	4.27236	0.00013633	0.39075	-2.55918
8054702	NM_152515 // CKAP2L // cytoskeleton associated protein 2-like // 2q13 // 150468 /// ENS	CKAP2L	NM_152515	0.460299	3.15e-07	0.377842	---	4.12546	0.132723	3.28675	5.91595	0.175061	4.60576	3.15e-07	3.30895	3.30895
8043480	---		---	0.461225	0.00260813	0.34096	---	5.87836	0.162173	4.57631	4.71397	0.290295	2.69928	0.00260813	0.443528	-2.25465
7893170	---		---	0.461318	0.000199066	0.148293	---	4.83561	0.230343	3.31825	6.36871	0.267192	4.80133	0.000199066	2.85094	2.85094
8012958	NM_014501 // UBE2S // ubiquitin-conjugating enzyme E2S // 19q13.43 // 27338 /// ENST000	UBE2S	NM_014501	0.464072	3.03e-06	0.964223	---	3.95496	0.0737397	3.45099	5.08333	0.124475	4.10563	3.03e-06	2.17108	2.17108
7971866	NM_001042517 // DIAPH3 // diaphanous homolog 3 (Drosophila) // 13q21.2 // 81624 /// NM_	DIAPH3	NM_001042517	0.464975	8.6e-08	0.163407	---	3.95975	0.167425	3.19172	5.91785	0.180362	4.68352	8.6e-08	3.92473	3.92473
8102560	NM_002358 // MAD2L1 // MAD2 mitotic arrest deficient-like 1 (yeast) // 4q27 // 4085 ///	MAD2L1	NM_002358	0.465003	4.36e-06	0.0948275	NM_002358 // GenMAPP // Cell_cycle_KEGG /// BC005945 // GenMAPP // Cell_cycle_KEGG	5.05424	0.186951	3.73273	6.9166	0.253747	4.65421	4.36e-06	3.55605	3.55605
7892882	---		---	0.465679	0.000271204	0.285487	---	8.34372	0.26212	6.26444	9.73554	0.19534	7.58048	0.000271204	2.6757	2.6757
8015124	NM_019010 // KRT20 // keratin 20 // 17q21.2 // 54474 /// ENST00000167588 // KRT20 // ke	KRT20	NM_019010	0.46618	0.000290452	0.0282551	---	11.2687	0.118307	10.0211	9.41048	0.469819	4.05318	0.000290452	0.284668	-3.51286
7923189	NM_014875 // KIF14 // kinesin family member 14 // 1q32.1 // 9928 /// ENST00000367350 //	KIF14	NM_014875	0.466398	2.41e-06	0.130147	---	3.57428	0.131269	2.89398	5.12571	0.210399	3.4282	2.41e-06	2.7836	2.7836
8163000	---		---	0.466473	0.00135667	0.432356	---	5.86934	0.211855	4.79209	4.88378	0.148239	3.9732	0.00135667	0.495273	-2.01909
7983447	NM_004212 // SLC28A2 // solute carrier family 28 (sodium-coupled nucleoside transporter	SLC28A2	NM_004212	0.466534	0.000630233	0.909583	---	6.59595	0.308871	4.44271	4.53639	0.295144	3.51604	0.000630233	0.245247	-4.07752
7983360	NM_004048 // B2M // beta-2-microglobulin // 15q21-q22.2 // 567 /// ENST00000349264 // B	B2M	NM_004048	0.466572	1.55e-06	0.698579	---	10.5033	0.0650945	10.1046	9.4695	0.121947	8.46041	1.55e-06	0.499456	-2.00218
8037205	NM_001712 // CEACAM1 // carcinoembryonic antigen-related cell adhesion molecule 1 (bili	CEACAM1	NM_001712	0.466746	0.0037387	0.922472	---	10.5066	0.17991	8.93748	9.46197	0.205609	7.50482	0.0037387	0.489957	-2.041
8102076	NM_001813 // CENPE // centromere protein E, 312kDa // 4q24-q25 // 1062 /// ENST00000265	CENPE	NM_001813	0.46795	8.05e-05	0.171617	---	4.19347	0.168297	3.06385	5.70735	0.244069	4.18919	8.05e-05	2.68742	2.68742
8066200	NM_014657 // TTI1 // Tel2 interacting protein 1 homolog (S. pombe) // 20q11.23 // 9675	TTI1	NM_014657	0.468059	0.00182094	0.823267	---	5.04507	0.120024	3.69296	6.17854	0.240548	4.46082	0.00182094	2.10815	2.10815
7985213	NM_000745 // CHRNA5 // cholinergic receptor, nicotinic, alpha 5 // 15q24 // 1138 /// EN	CHRNA5	NM_000745	0.469218	0.00053521	0.0873865	---	5.01018	0.189252	3.7234	6.31407	0.265174	3.63336	0.00053521	2.35968	2.35968
8020508	NM_003831 // RIOK3 // RIO kinase 3 (yeast) // 18q11.2 // 8780 /// ENST00000339486 // RI	RIOK3	NM_003831	0.469627	3.45e-05	0.251545	---	8.80859	0.184396	6.98499	7.62389	0.143042	6.53202	3.45e-05	0.423328	-2.36224
7988426	NM_013309 // SLC30A4 // solute carrier family 30 (zinc transporter), member 4 // 15q21.	SLC30A4	NM_013309	0.470078	3.2e-06	0.601582	---	7.20897	0.199069	5.54881	5.49686	0.177709	4.46113	3.2e-06	0.289685	-3.45202
8168843	NM_021029 // RPL36A // ribosomal protein L36a // Xq22.1 // 6173 /// ENST00000427805 //	RPL36A	NM_021029	0.471911	4.9e-06	0.593839	---	7.45288	0.0751799	6.8759	8.44097	0.130345	7.66929	4.9e-06	2.03347	2.03347
7933982	NM_022129 // PBLD // phenazine biosynthesis-like protein domain containing // 10pter-q2	PBLD	NM_022129	0.472125	2.47e-05	0.0345253	---	5.46094	0.18208	4.52876	4.38431	0.119213	3.57816	2.47e-05	0.491041	-2.03649
7971950	NM_080759 // DACH1 // dachshund homolog 1 (Drosophila) // 13q22 // 1602 /// NM_080760 /	DACH1	NM_080759	0.472434	0.000732166	0.501798	---	4.52118	0.0977936	3.85093	5.79411	0.28746	3.55283	0.000732166	2.36911	2.36911
8136336	NM_020299 // AKR1B10 // aldo-keto reductase family 1, member B10 (aldose reductase) //	AKR1B10	NM_020299	0.472801	3.38e-07	0.477252	---	6.44518	0.300172	3.53932	3.28335	0.272709	2.11122	3.38e-07	0.106428	-9.39603
8180318	---		---	0.473173	0.000105762	0.629026	---	8.03033	0.210702	6.71325	9.24909	0.102631	8.66218	0.000105762	2.3576	2.3576
7968915	NM_004128 // GTF2F2 // general transcription factor IIF, polypeptide 2, 30kDa // 13q14	GTF2F2	NM_004128	0.477395	1.04e-05	0.0171876	NM_004128 // GenMAPP // RNA_transcription_Reactome /// BC001771 // GenMAPP // RNA_trans	7.18328	0.114941	6.22933	8.28863	0.184087	6.82955	1.04e-05	2.07319	2.07319
7928308	NM_019058 // DDIT4 // DNA-damage-inducible transcript 4 // 10pter-q26.12 // 54541 /// E	DDIT4	NM_019058	0.477855	2.61e-05	0.276704	---	4.57468	0.13293	3.93647	5.78676	0.195165	4.46602	2.61e-05	2.46365	2.46365
7944185	NM_000073 // CD3G // CD3g molecule, gamma (CD3-TCR complex) // 11q23 // 917 /// ENST000	CD3G	NM_000073	0.477903	0.00431387	0.884891	---	5.81369	0.257933	4.19136	4.51552	0.233739	3.28219	0.00431387	0.405427	-2.46653
7896287	---		---	0.478494	0.00510458	0.260076	---	4.62545	0.312283	2.41191	5.72413	0.174156	4.42365	0.00510458	2.18099	2.18099
7903334	NM_003672 // CDC14A // CDC14 cell division cycle 14 homolog A (S. cerevisiae) // 1p21 /	CDC14A	NM_003672	0.478746	0.000124464	0.175066	AF064102 // GenMAPP // Cell_cycle_KEGG	6.37337	0.209496	4.71574	5.31067	0.133117	4.07234	0.000124464	0.453975	-2.20277
8173444	NM_000206 // IL2RG // interleukin 2 receptor, gamma // Xq13.1 // 3561 /// ENST000003742	IL2RG	NM_000206	0.479074	0.00322122	0.206102	BC014972 // GenMAPP // Inflammatory_Response_Pathway	10.5934	0.154216	9.35434	9.45919	0.267663	7.04142	0.00322122	0.494478	-2.02234
8142497	NM_033427 // CTTNBP2 // cortactin binding protein 2 // 7q31 // 83992 /// ENST0000016037	CTTNBP2	NM_033427	0.479255	0.000451125	0.0913922	---	3.65275	0.116595	2.87737	5.04621	0.319887	3.41288	0.000451125	2.43464	2.43464
8162531	---		---	0.480926	4.34e-06	0.747327	---	8.69193	0.169167	7.68524	6.81992	0.182416	5.52614	4.34e-06	0.294576	-3.39471
7908488	NM_002113 // CFHR1 // complement factor H-related 1 // 1q32 // 3078 /// BC107771 // CFH	CFHR1	NM_002113	0.481044	1.23e-05	0.0723255	---	3.83711	0.218179	1.7861	2.60112	0.140186	1.95512	1.23e-05	0.387122	-2.58317
7965855	NM_024057 // NUP37 // nucleoporin 37kDa // 12q23.2 // 79023 /// ENST00000251074 // NUP3	NUP37	NM_024057	0.481204	3.93e-06	0.545804	---	5.62903	0.191294	4.2778	7.31523	0.155439	6.51562	3.93e-06	3.22684	3.22684
8144153	NM_017760 // NCAPG2 // non-SMC condensin II complex, subunit G2 // 7q36.3 // 54892 ///	NCAPG2	NM_017760	0.482156	3.7e-05	0.647749	---	4.34492	0.124116	3.50371	5.73743	0.202484	4.13241	3.7e-05	2.53599	2.53599
8115851	NM_003714 // STC2 // stanniocalcin 2 // 5q35.1 // 8614 /// ENST00000265087 // STC2 // s	STC2	NM_003714	0.483509	2.36e-06	0.374438	---	2.89846	0.0610936	2.33311	4.04717	0.155085	3.1564	2.36e-06	2.18175	2.18175
8041149	NM_015131 // WDR43 // WD repeat domain 43 // 2p23.2 // 23160 /// ENST00000407426 // WDR	WDR43	NM_015131	0.484999	6.02e-07	0.0989705	---	6.9615	0.144199	6.03869	8.34251	0.14239	7.44047	6.02e-07	2.5261	2.5261
8060813	NM_032485 // MCM8 // minichromosome maintenance complex component 8 // 20p12.3 // 84515	MCM8	NM_032485	0.485239	0.00404506	0.53095	---	5.5112	0.216238	3.91123	6.88309	0.310375	4.75227	0.00404506	2.4172	2.4172
8155574	NM_032250 // ANKRD20A1 // ankyrin repeat domain 20 family, member A1 // 9q13 // 84210 /	ANKRD20A1	NM_032250	0.485966	5.2e-06	0.852866	---	4.69742	0.127829	3.95785	3.63721	0.0828837	3.20904	5.2e-06	0.474611	-2.10699
7937612	NM_002458 // MUC5B // mucin 5B, oligomeric mucus/gel-forming // 11p15.5 // 727897 /// E	MUC5B	NM_002458	0.486592	0.00164147	0.0270426	---	5.96145	0.226368	4.51293	4.8491	0.240736	3.72853	0.00164147	0.499211	-2.00316
8051275	NM_144575 // CAPN13 // calpain 13 // 2p22-p21 // 92291 /// ENST00000295055 // CAPN13 //	CAPN13	NM_144575	0.487042	0.00100588	0.365135	---	5.57381	0.22391	3.92762	4.61139	0.156838	3.4698	0.00100588	0.49714	-2.01151
8097628	NM_022475 // HHIP // hedgehog interacting protein // 4q28-q32 // 64399 /// ENST00000296	HHIP	NM_022475	0.487365	1.99e-05	0.248318	---	4.84358	0.210859	3.44955	3.56453	0.104237	2.76283	1.99e-05	0.40209	-2.48701
7995806	NM_005946 // MT1A // metallothionein 1A // 16q13 // 4489 /// ENST00000443255 // MT1A //	MT1A	NM_005946	0.487542	9.65e-05	0.971294	---	6.03515	0.102344	5.41108	4.99467	0.151299	4.10783	9.65e-05	0.479268	-2.08652
8049349	NM_000463 // UGT1A1 // UDP glucuronosyltransferase 1 family, polypeptide A1 // 2q37 //	UGT1A1	NM_000463	0.4882	7.73e-06	0.109121	BC019861 // GenMAPP // Irinotecan_pathway_PharmGKB	5.71992	0.199638	4.09977	4.43113	0.140745	3.50581	7.73e-06	0.391979	-2.55116
8146482	NM_024831 // TGS1 // trimethylguanosine synthase 1 // 8q11 // 96764 /// ENST00000260129	TGS1	NM_024831	0.488712	2.17e-06	0.0106704	---	6.23064	0.183942	5.34777	7.59868	0.177814	6.35288	2.17e-06	2.52477	2.52477
8100994	NM_002089 // CXCL2 // chemokine (C-X-C motif) ligand 2 // 4q21 // 2920 /// ENST00000264	CXCL2	NM_002089	0.489994	0.000974059	0.658035	---	4.67089	0.207807	3.17194	6.32786	0.335222	3.73645	0.000974059	3.18428	3.18428
7969861	NM_004791 // ITGBL1 // integrin, beta-like 1 (with EGF-like repeat domains) // 13q33 //	ITGBL1	NM_004791	0.490923	0.000608077	0.49201	---	4.40525	0.112251	3.71117	5.85786	0.316779	4.24133	0.000608077	2.63009	2.63009
7961059	NM_002258 // KLRB1 // killer cell lectin-like receptor subfamily B, member 1 // 12p13 /	KLRB1	NM_002258	0.491013	0.00022723	0.555211	---	5.52506	0.233565	3.60038	4.05051	0.235671	2.99878	0.00022723	0.346485	-2.88613
8141317	NM_017460 // CYP3A4 // cytochrome P450, family 3, subfamily A, polypeptide 4 // 7q21.1	CYP3A4	NM_017460	0.491544	0.00116495	0.451058	NM_017460 // GenMAPP // Irinotecan_pathway_PharmGKB /// J04449 // GenMAPP // Irinotecan	4.12607	0.402579	2.43856	2.75242	0.114634	2.27629	0.00116495	0.320144	-3.1236
7909545	NM_145759 // TRAF5 // TNF receptor-associated factor 5 // 1q32 // 7188 /// NM_004619 //	TRAF5	NM_145759	0.491794	2.48e-06	0.640063	---	4.82483	0.104553	4.19075	6.06205	0.135241	4.90351	2.48e-06	2.31558	2.31558
7893506	---		---	0.49339	0.000140071	0.0482653	---	4.32043	0.234112	2.64684	5.79357	0.241633	4.40246	0.000140071	2.61831	2.61831
8126729	NM_001114086 // CLIC5 // chloride intracellular channel 5 // 6p12.3 // 53405 /// NM_016	CLIC5	NM_001114086	0.494427	0.000174294	0.813839	---	6.65664	0.267652	4.21675	4.91719	0.178308	3.37799	0.000174294	0.308428	-3.24225
7998129	NM_016310 // POLR3K // polymerase (RNA) III (DNA directed) polypeptide K, 12.3 kDa // 1	POLR3K	NM_016310	0.495976	3.05e-05	0.520851	AF060223 // GenMAPP // RNA_transcription_Reactome	7.35247	0.142388	6.33456	8.54559	0.149258	7.73848	3.05e-05	2.24946	2.24946
8054479	NM_005434 // MALL // mal, T-cell differentiation protein-like // 2q13 // 7851 /// ENST0	MALL	NM_005434	0.49642	4.57e-05	0.134072	---	9.29324	0.260981	6.49691	7.50282	0.240341	5.16687	4.57e-05	0.297909	-3.35673
8000413	NM_145080 // NSMCE1 // non-SMC element 1 homolog (S. cerevisiae) // 16p12.1 // 197370 /	NSMCE1	NM_145080	0.497628	0.0002403	0.173946	---	5.72593	0.185276	4.22125	6.72605	0.168079	5.78664	0.0002403	2.08256	2.08256
8054664	NM_032494 // ZC3H8 // zinc finger CCCH-type containing 8 // 2q13 // 84524 /// ENST00000	ZC3H8	NM_032494	0.499115	4.37e-06	0.0764975	---	5.60276	0.14361	4.41731	6.76509	0.133422	5.84725	4.37e-06	2.10106	2.10106
8127646	NM_015687 // FILIP1 // filamin A interacting protein 1 // 6q14.1 // 27145 /// ENST00000	FILIP1	NM_015687	0.500984	0.000215126	0.824123	---	4.94059	0.24224	3.62093	3.73264	0.095769	3.12438	0.000215126	0.395632	-2.5276
8105061	---		---	0.501242	0.000261645	0.0703426	---	6.9317	0.246644	4.25266	5.29806	0.354803	3.49065	0.000261645	0.300664	-3.32598
8148198	NM_018024 // WDYHV1 // WDYHV motif containing 1 // 8q24.13 // 55093 /// ENST00000287387	WDYHV1	NM_018024	0.503238	1.5e-05	0.0679006	---	4.1499	0.118025	3.36365	5.36083	0.17436	4.27382	1.5e-05	2.11778	2.11778
8040655	NM_033505 // EPT1 // ethanolaminephosphotransferase 1 (CDP-ethanolamine-specific) // 2p	EPT1	NM_033505	0.503999	0.000332092	0.0574069	---	5.82319	0.225409	4.28418	6.96769	0.175213	5.47059	0.000332092	2.1049	2.1049
7972867	NM_001127202 // PCID2 // PCI domain containing 2 // 13q34 // 55795 /// NM_001127203 //	PCID2	NM_001127202	0.504291	0.000164302	0.13726	---	4.99779	0.123148	3.93306	6.24496	0.231715	4.55678	0.000164302	2.20573	2.20573
7896729	---		---	0.504528	7.46e-08	0.00110829	---	5.46734	0.349228	3.07703	2.70513	0.340975	1.47533	7.46e-08	0.145251	-6.88463
8055426	NM_005915 // MCM6 // minichromosome maintenance complex component 6 // 2q21 // 4175 ///	MCM6	NM_005915	0.504966	2.61e-06	0.0691509	NM_005915 // GenMAPP // Cell_cycle_KEGG /// NM_005915 // GenMAPP // DNA_replication_Rea	5.1887	0.166592	4.30192	6.65186	0.165408	5.51622	2.61e-06	2.61997	2.61997
8041867	NM_000251 // MSH2 // mutS homolog 2, colon cancer, nonpolyposis type 1 (E. coli) // 2p2	MSH2	NM_000251	0.505706	6.42e-05	0.0358912	---	5.72456	0.16986	4.79141	6.89945	0.198883	5.40353	6.42e-05	2.19091	2.19091
7982535	NM_032499 // C15orf41 // chromosome 15 open reading frame 41 // 15q14 // 84529 /// NM_0	C15orf41	NM_032499	0.506597	0.00225785	0.433575	---	5.61922	0.185376	4.33213	6.93226	0.272929	5.22295	0.00225785	2.3157	2.3157
8057933	NM_012086 // GTF3C3 // general transcription factor IIIC, polypeptide 3, 102kDa // 2q33	GTF3C3	NM_012086	0.507937	0.000181829	0.033176	---	6.50361	0.202343	4.47087	7.63649	0.17704	6.32077	0.000181829	2.09102	2.09102
7948444	NM_001062 // TCN1 // transcobalamin I (vitamin B12 binding protein, R binder family) //	TCN1	NM_001062	0.508011	0.00281518	0.44291	---	2.96721	0.114192	2.46736	4.56607	0.497271	2.45357	0.00281518	3.56098	3.56098
8090448	NM_003707 // RUVBL1 // RuvB-like 1 (E. coli) // 3q21 // 8607 /// ENST00000322623 // RUV	RUVBL1	NM_003707	0.508633	7.58e-06	0.180977	---	5.10014	0.205858	3.75594	6.67583	0.17275	5.26517	7.58e-06	2.87512	2.87512
7943293	NM_015036 // ENDOD1 // endonuclease domain containing 1 // 11q21 // 23052 /// ENST00000	ENDOD1	NM_015036	0.50926	1.08e-05	0.646051	---	7.34704	0.202682	4.82295	5.83913	0.133354	4.45698	1.08e-05	0.346736	-2.88404
7910466	NM_006615 // CAPN9 // calpain 9 // 1q42.11-q42.3 // 10753 /// NM_016452 // CAPN9 // cal	CAPN9	NM_006615	0.509262	9.96e-05	0.501445	AF022799 // GenMAPP // Integrin-mediated_cell_adhesion_KEGG	5.0325	0.188147	3.8505	3.52233	0.196466	2.68406	9.96e-05	0.375233	-2.66501
8018860	NM_001168 // BIRC5 // baculoviral IAP repeat-containing 5 // 17q25 // 332 /// NM_001012	BIRC5	NM_001168	0.509927	5.6e-05	0.187309	NR_002219 // GenMAPP // Apoptosis /// AF077350 // GenMAPP // Apoptosis	5.50583	0.244289	4.08043	7.3997	0.283877	5.22164	5.6e-05	3.66416	3.66416
8136039	NM_004231 // ATP6V1F // ATPase, H+ transporting, lysosomal 14kDa, V1 subunit F // 7q32	ATP6V1F	NM_004231	0.510005	3.57e-05	0.576584	---	7.49219	0.143723	6.32106	8.52511	0.131293	7.73146	3.57e-05	2.13845	2.13845
7894820	---		---	0.510101	0.00100718	0.68607	---	5.85866	0.227015	4.14629	7.19971	0.233557	5.85338	0.00100718	2.57152	2.57152
8162313	NM_013417 // IARS // isoleucyl-tRNA synthetase // 9q21 // 3376 /// NM_002161 // IARS //	IARS	NM_013417	0.510243	1.09e-06	0.0687471	---	7.78367	0.134216	7.17768	9.05296	0.155416	7.34028	1.09e-06	2.39035	2.39035
8102532	NM_001083 // PDE5A // phosphodiesterase 5A, cGMP-specific // 4q27 // 8654 /// NM_033430	PDE5A	NM_001083	0.510781	7.78e-05	0.413503	---	6.23519	0.265939	3.9608	4.57208	0.196453	3.70743	7.78e-05	0.305635	-3.27188
8021470	NM_021127 // PMAIP1 // phorbol-12-myristate-13-acetate-induced protein 1 // 18q21.32 //	PMAIP1	NM_021127	0.511053	6.89e-05	0.64642	---	3.93783	0.158329	3.31997	5.48015	0.21859	4.52215	6.89e-05	2.82131	2.82131
7895831	---		---	0.511392	1.38e-05	0.53219	---	8.98955	0.168575	7.43579	7.32344	0.215687	5.58429	1.38e-05	0.320169	-3.12335
8059642	NM_152527 // SLC16A14 // solute carrier family 16, member 14 (monocarboxylic acid trans	SLC16A14	NM_152527	0.511623	0.00105905	0.672099	---	5.42281	0.206044	3.47564	4.35933	0.146972	3.24301	0.00105905	0.476567	-2.09834
8088491	NM_003716 // CADPS // Ca++-dependent secretion activator // 3p14.2 // 8618 /// NM_18339	CADPS	NM_003716	0.512574	8.62e-05	0.146796	---	3.65635	0.135133	2.75461	5.20012	0.342269	2.99597	8.62e-05	3.05601	3.05601
8155397	NM_001012419 // ANKRD20A3 // ankyrin repeat domain 20 family, member A3 // 9p12 // 4414	ANKRD20A3	NM_001012419	0.512633	7.9e-06	0.865675	---	4.66702	0.13083	3.84347	3.60617	0.0867378	3.19376	7.9e-06	0.473602	-2.11148
8161388	NM_001012419 // ANKRD20A3 // ankyrin repeat domain 20 family, member A3 // 9p12 // 4414	ANKRD20A3	NM_001012419	0.512633	7.9e-06	0.865675	---	4.66702	0.13083	3.84347	3.60617	0.0867378	3.19376	7.9e-06	0.473602	-2.11148
7968577	NM_015678 // NBEA // neurobeachin // 13q13 // 26960 /// ENST00000400445 // NBEA // neur	NBEA	NM_015678	0.51306	0.00017586	0.228251	---	3.92076	0.191197	2.87722	3.00511	0.110496	2.49329	0.00017586	0.496063	-2.01587
7983527	NM_153618 // SEMA6D // sema domain, transmembrane domain (TM), and cytoplasmic domain,	SEMA6D	NM_153618	0.514087	1.29e-05	0.630269	---	6.27933	0.249779	4.08718	4.52505	0.14598	3.48532	1.29e-05	0.281782	-3.54885
8002660	NM_017853 // TXNL4B // thioredoxin-like 4B // 16q22.2 // 54957 /// NM_001142317 // TXNL	TXNL4B	NM_017853	0.515075	0.000511932	0.290365	---	5.14888	0.156916	3.49461	6.26383	0.196017	4.40694	0.000511932	2.07778	2.07778
8019772	NM_005782 // THOC4 // THO complex 4 // 17q25.3 // 10189 /// ENST00000505490 // THOC4 //	THOC4	NM_005782	0.516753	0.00106339	0.234497	---	5.83944	0.245375	4.2578	6.99194	0.204147	5.19597	0.00106339	2.22386	2.22386
7896249	---		---	0.516888	0.00120966	0.759862	---	8.63443	0.287803	5.62751	9.98648	0.162912	8.58208	0.00120966	2.62043	2.62043
7917912	NM_000110 // DPYD // dihydropyrimidine dehydrogenase // 1p22 // 1806 /// NM_001160301 /	DPYD	NM_000110	0.517427	4.34e-07	0.0782254	---	5.73393	0.13408	4.90571	4.24733	0.175639	3.36068	4.34e-07	0.353255	-2.83082
7917674	NM_001122821 // SET // SET nuclear oncogene // 9q34 // 6418 /// NM_003011 // SET // SET	SET	NM_001122821	0.517515	0.00125218	0.569305	---	6.20497	0.225022	4.16916	7.29215	0.166903	5.83451	0.00125218	2.20422	2.20422
8027748	NM_021910 // FXYD3 // FXYD domain containing ion transport regulator 3 // 19q13.12 // 5	FXYD3	NM_021910	0.518832	0.000855689	0.0672154	---	10.5558	0.0973753	9.88286	9.19402	0.367719	5.35924	0.000855689	0.392812	-2.54574
8147503	NM_018407 // LAPTM4B // lysosomal protein transmembrane 4 beta // 8q22.1 // 55353 /// E	LAPTM4B	NM_018407	0.519244	4.75e-07	0.050073	---	6.51563	0.186399	5.30842	8.32268	0.211006	6.49862	4.75e-07	3.55091	3.55091
7892643	---		---	0.519571	0.0016099	0.551965	---	9.53174	0.201454	8.74378	10.5832	0.1793	9.37028	0.0016099	2.08354	2.08354
8146357	NM_005914 // MCM4 // minichromosome maintenance complex component 4 // 8q11.2 // 4173 /	MCM4	NM_005914	0.520295	2.96e-05	0.216376	NM_005914 // GenMAPP // Cell_cycle_KEGG /// NM_005914 // GenMAPP // DNA_replication_Rea	4.77803	0.147758	3.64549	6.15461	0.195758	4.6676	2.96e-05	2.4597	2.4597
8047062	NM_001042519 // C2orf88 // chromosome 2 open reading frame 88 // 2q32.2 // 84281 /// NM	C2orf88	NM_001042519	0.520557	4.84e-10	0.529143	---	6.04783	0.109275	5.47247	3.97438	0.124148	3.35251	4.84e-10	0.243113	-4.11331
7948455	NM_152852 // MS4A6A // membrane-spanning 4-domains, subfamily A, member 6A // 11q12.1 /	MS4A6A	NM_152852	0.52063	0.000694909	0.0992388	---	6.97653	0.234446	5.59958	5.83183	0.22337	4.71856	0.000694909	0.433132	-2.30877
7954527	NM_020183 // ARNTL2 // aryl hydrocarbon receptor nuclear translocator-like 2 // 12p12.2	ARNTL2	NM_020183	0.520728	9.57e-06	0.7001	---	5.03858	0.140316	3.99268	6.61532	0.188806	5.41123	9.57e-06	2.8988	2.8988
8057803	NM_016192 // TMEFF2 // transmembrane protein with EGF-like and two follistatin-like dom	TMEFF2	NM_016192	0.524293	0.000346623	0.26326	---	4.00596	0.305509	2.78906	2.86889	0.0523454	2.49553	0.000346623	0.396792	-2.52022
7906613	NM_021181 // SLAMF7 // SLAM family member 7 // 1q23.1-q24.1 // 57823 /// ENST0000036804	SLAMF7	NM_021181	0.52492	7.81e-05	0.0121623	---	6.28389	0.218893	4.75911	4.76276	0.310411	3.01883	7.81e-05	0.348311	-2.871
7929243	NM_017838 // NHP2 // NHP2 ribonucleoprotein homolog (yeast) // 5q35.3 // 55651 /// NM_0	NHP2	NM_017838	0.525721	0.000371935	0.588752	---	5.26103	0.157883	3.98871	6.44444	0.190068	4.92972	0.000371935	2.22476	2.22476
7960575	NM_001033714 // NOP2 // NOP2 nucleolar protein homolog (yeast) // 12p13 // 4839 /// NM_	NOP2	NM_001033714	0.52602	2.56e-05	0.229587	---	5.15467	0.113209	4.40079	6.21563	0.156545	5.21875	2.56e-05	2.07126	2.07126
8081241	NM_032359 // C3orf26 // chromosome 3 open reading frame 26 // 3q12.1 // 84319 /// NM_00	C3orf26	NM_032359	0.526258	2.63e-07	0.135383	---	5.23935	0.15179	3.71485	7.01333	0.180789	5.94539	2.63e-07	3.31712	3.31712
7970954	NM_004734 // DCLK1 // doublecortin-like kinase 1 // 13q13 // 9201 /// NM_001195415 // D	DCLK1	NM_004734	0.526913	1.1e-06	0.320965	---	4.5033	0.222228	2.68285	2.95641	0.0993467	2.17026	1.1e-06	0.327736	-3.05124
7953100	NM_002014 // FKBP4 // FK506 binding protein 4, 59kDa // 12p13.33 // 2288 /// ENST000000	FKBP4	NM_002014	0.527214	0.000256607	0.0486151	---	7.70247	0.263438	5.51792	8.9246	0.1789	7.43455	0.000256607	2.38034	2.38034
7999025	NM_016292 // TRAP1 // TNF receptor-associated protein 1 // 16p13.3 // 10131 /// ENST000	TRAP1	NM_016292	0.527341	3.72e-05	0.0155238	---	6.25409	0.145191	5.28289	7.46094	0.245865	4.4787	3.72e-05	2.30428	2.30428
7968563	NM_002915 // RFC3 // replication factor C (activator 1) 3, 38kDa // 13q13.2 // 5983 ///	RFC3	NM_002915	0.527506	1.46e-07	0.231884	BC000149 // GenMAPP // DNA_replication_Reactome	5.43596	0.146731	4.37318	7.35956	0.179618	5.94344	1.46e-07	3.5349	3.5349
7892786	---		---	0.528188	0.000567443	0.0632119	---	6.82434	0.374257	2.57457	8.56833	0.256252	5.99494	0.000567443	3.1878	3.1878
8122440	NM_032860 // LTV1 // LTV1 homolog (S. cerevisiae) // 6q24.2 // 84946 /// ENST0000036757	LTV1	NM_032860	0.529003	0.000148734	0.328412	---	6.84252	0.215665	4.97644	8.0626	0.135983	7.10901	0.000148734	2.33822	2.33822
7893339	---		---	0.529544	0.00487935	0.738645	---	6.96485	0.244899	4.90822	8.23006	0.227986	5.88114	0.00487935	2.28	2.28
7893399	---		---	0.530645	0.00311633	0.368929	---	4.74219	0.270915	3.09803	6.25136	0.33294	2.41334	0.00311633	2.76011	2.76011
8062211	NM_032194 // RPF2 // ribosome production factor 2 homolog (S. cerevisiae) // 6q21 // 84	RPF2	NM_032194	0.531598	1.28e-06	0.0190046	---	6.14517	0.307219	3.92932	8.17316	0.161428	7.16004	1.28e-06	3.94602	3.94602
7953218	NM_001130862 // RAD51AP1 // RAD51 associated protein 1 // 12p13.2-p13.1 // 10635 /// NM	RAD51AP1	NM_001130862	0.531695	8.71e-06	0.302529	---	5.32455	0.2072	3.84153	7.20004	0.205748	5.44669	8.71e-06	3.42133	3.42133
8139057	NM_014800 // ELMO1 // engulfment and cell motility 1 // 7p14.1 // 9844 /// NM_001039459	ELMO1	NM_014800	0.532699	0.000648562	0.109076	---	5.62479	0.157715	4.36099	4.62695	0.2394	3.8264	0.000648562	0.472291	-2.11734
7908397	NM_002927 // RGS13 // regulator of G-protein signaling 13 // 1q31.2 // 6003 /// NM_1447	RGS13	NM_002927	0.532846	0.00590449	0.630852	---	5.9826	0.562244	3.25407	3.90781	0.240511	3.08269	0.00590449	0.242224	-4.12841
8018038	NM_018672 // ABCA5 // ATP-binding cassette, sub-family A (ABC1), member 5 // 17q24.3 //	ABCA5	NM_018672	0.534683	7.65e-06	0.000821351	---	6.16144	0.192419	5.14546	4.9225	0.211764	3.6578	7.65e-06	0.442352	-2.26064
7959354	NM_020993 // BCL7A // B-cell CLL/lymphoma 7A // 12q24.13 // 605 /// NM_001024808 // BCL	BCL7A	NM_020993	0.537574	4.08e-05	0.0977668	---	5.12504	0.124882	4.22704	6.23838	0.215559	5.05577	4.08e-05	2.22869	2.22869
8053735	---		---	0.538349	0.00199066	0.283291	---	5.8488	0.1565	4.61383	4.72617	0.270701	2.81911	0.00199066	0.459165	-2.17787
8056860	NM_003387 // WIPF1 // WAS/WASL interacting protein family, member 1 // 2q31.1 // 7456 /	WIPF1	NM_003387	0.538615	0.000246885	0.258456	---	7.01425	0.130592	5.9808	5.93366	0.204217	4.44921	0.000246885	0.479164	-2.08697
7906930	NM_145697 // NUF2 // NUF2, NDC80 kinetochore complex component, homolog (S. cerevisiae)	NUF2	NM_145697	0.538822	3.65e-06	0.737993	---	5.01962	0.21159	3.58979	7.21565	0.211794	5.7722	3.65e-06	4.3779	4.3779
8115865	NM_138369 // BOD1 // biorientation of chromosomes in cell division 1 // 5q35.2 // 91272	BOD1	NM_138369	0.539124	0.000427094	0.930385	---	6.76326	0.137034	5.68084	7.81397	0.163449	7.02261	0.000427094	2.07669	2.07669
7902913	NM_003503 // CDC7 // cell division cycle 7 homolog (S. cerevisiae) // 1p22 // 8317 ///	CDC7	NM_003503	0.53973	8.41e-05	0.0458549	AF015592 // GenMAPP // Cell_cycle_KEGG /// AF015592 // GenMAPP // DNA_replication_React	4.80556	0.186142	3.38727	6.02211	0.189924	4.95565	8.41e-05	2.18554	2.18554
7909127	NM_181644 // MFSD4 // major facilitator superfamily domain containing 4 // 1q32.1 // 14	MFSD4	NM_181644	0.540167	1.05e-06	0.35242	---	6.45258	0.246467	5.07855	4.45317	0.126266	3.86395	1.05e-06	0.255222	-3.91816
8142774	NM_018077 // RBM28 // RNA binding motif protein 28 // 7q32.1 // 55131 /// NM_001166135	RBM28	NM_018077	0.540209	0.000106727	0.373604	---	5.89175	0.125516	4.74499	7.03524	0.202414	5.04946	0.000106727	2.22023	2.22023
8001658	NM_013242 // C16orf80 // chromosome 16 open reading frame 80 // 16q21 // 29105 /// ENST	C16orf80	NM_013242	0.540403	0.000822819	0.103771	---	5.80847	0.259363	3.80285	6.92138	0.164161	5.71203	0.000822819	2.18543	2.18543
8064418	NM_080489 // SDCBP2 // syndecan binding protein (syntenin) 2 // 20p13 // 27111 /// NM_0	SDCBP2	NM_080489	0.541088	8.51e-05	0.302	---	6.93204	0.187349	5.45481	5.74504	0.137743	5.07704	8.51e-05	0.453838	-2.20343
7918794	NM_000036 // AMPD1 // adenosine monophosphate deaminase 1 // 1p13 // 270 /// NM_0011726	AMPD1	NM_000036	0.541953	3.48e-05	0.0154543	---	3.64885	0.329775	2.44896	2.24646	0.109759	1.90104	3.48e-05	0.350531	-2.85281
7945110	NM_006278 // ST3GAL4 // ST3 beta-galactoside alpha-2,3-sialyltransferase 4 // 11q24.2 /	ST3GAL4	NM_006278	0.543735	0.00244981	0.59133	---	5.94852	0.240275	4.93257	4.74301	0.187732	3.76365	0.00244981	0.449997	-2.22224
7893268	---		---	0.543774	0.000166697	0.0103118	---	5.82019	0.314439	3.24761	7.41029	0.267785	5.58412	0.000166697	2.85995	2.85995
8101780	NM_014485 // HPGDS // hematopoietic prostaglandin D synthase // 4q22.3 // 27306 /// ENS	HPGDS	NM_014485	0.545073	2.37e-05	0.00927786	---	4.57226	0.426009	2.42512	2.82845	0.182289	1.96486	2.37e-05	0.24714	-4.04628
8122865	NM_003381 // VIP // vasoactive intestinal peptide // 6q25 // 7432 /// NM_194435 // VIP	VIP	NM_003381	0.54621	3.2e-08	0.0568745	---	6.64117	0.363316	3.15206	3.40869	0.266443	2.37694	3.2e-08	0.0852242	-11.7338
7919314	NM_001461 // FMO5 // flavin containing monooxygenase 5 // 1q21.1 // 2330 /// NM_0011448	FMO5	NM_001461	0.548298	0.00100698	0.114915	---	7.14788	0.290002	4.66367	5.81913	0.190367	4.5216	0.00100698	0.425719	-2.34897
8002303	NM_000903 // NQO1 // NAD(P)H dehydrogenase, quinone 1 // 16q22.1 // 1728 /// NM_0010254	NQO1	NM_000903	0.549082	0.000102779	0.0160102	---	6.59562	0.208678	4.90159	7.9959	0.281338	5.24562	0.000102779	2.62087	2.62087
8056518	NM_002976 // SCN7A // sodium channel, voltage-gated, type VII, alpha // 2q21-q23 // 633	SCN7A	NM_002976	0.549301	3.16e-05	0.760632	---	4.09347	0.344521	2.30574	2.12693	0.0938919	1.65251	3.16e-05	0.227046	-4.4044
7952249	NM_004205 // USP2 // ubiquitin specific peptidase 2 // 11q23.3 // 9099 /// NM_171997 //	USP2	NM_004205	0.549766	6.62e-05	0.544673	---	5.86904	0.294745	3.77015	4.20711	0.103522	3.55429	6.62e-05	0.30737	-3.2534
8133860	NM_002069 // GNAI1 // guanine nucleotide binding protein (G protein), alpha inhibiting	GNAI1	NM_002069	0.549905	0.000303159	0.495511	---	6.39311	0.123244	5.3316	5.25064	0.202839	3.49709	0.000303159	0.463826	-2.15598
7896041	---		---	0.550217	4.07e-05	0.0120848	---	8.37994	0.263465	6.09262	9.66374	0.143302	8.88378	4.07e-05	2.3768	2.3768
8081537	NM_016388 // TRAT1 // T cell receptor associated transmembrane adaptor 1 // 3q13 // 508	TRAT1	NM_016388	0.550508	0.00148068	0.82414	---	4.59938	0.239154	3.26291	3.40889	0.172336	2.46402	0.00148068	0.438521	-2.28039
8101659	NM_001128310 // SPARCL1 // SPARC-like 1 (hevin) // 4q22.1 // 8404 /// NM_004684 // SPAR	SPARCL1	NM_001128310	0.552268	0.000162221	0.278475	---	9.85053	0.278899	7.00376	8.05061	0.290331	5.83624	0.000162221	0.269996	-3.70376
8120215	NM_133367 // PAQR8 // progestin and adipoQ receptor family member VIII // 6p12.1 // 853	PAQR8	NM_133367	0.552628	4.16e-05	0.55259	---	6.93593	0.179576	5.71127	5.74567	0.128633	5.04716	4.16e-05	0.419236	-2.38529
8078014	NM_003043 // SLC6A6 // solute carrier family 6 (neurotransmitter transporter, taurine),	SLC6A6	NM_003043	0.552685	8.79e-06	0.217197	---	4.65768	0.089915	3.83633	6.53315	0.31684	4.24173	8.79e-06	3.66866	3.66866
8159854	NM_014878 // KIAA0020 // KIAA0020 // 9p24.2 // 9933 /// ENST00000397885 // KIAA0020 //	KIAA0020	NM_014878	0.553183	3.98e-05	0.228766	---	4.98695	0.136368	4.08956	6.22747	0.186052	4.70789	3.98e-05	2.2868	2.2868
8045563	NM_018460 // ARHGAP15 // Rho GTPase activating protein 15 // 2q22.2-q22.3 // 55843 ///	ARHGAP15	NM_018460	0.553252	1.26e-05	0.223229	---	5.81019	0.242402	4.09792	3.98241	0.220675	2.83641	1.26e-05	0.270896	-3.69145
8090823	NM_005630 // SLCO2A1 // solute carrier organic anion transporter family, member 2A1 //	SLCO2A1	NM_005630	0.553753	1.34e-06	0.9993	---	7.53487	0.233084	5.82364	5.10605	0.182479	3.91028	1.34e-06	0.18075	-5.5325
7965040	NM_007350 // PHLDA1 // pleckstrin homology-like domain, family A, member 1 // 12q15 //	PHLDA1	NM_007350	0.554226	9.92e-07	0.0440409	---	4.85517	0.127535	4.01091	6.58936	0.256483	4.60869	9.92e-07	3.3982	3.3982
7994131	NM_002738 // PRKCB // protein kinase C, beta // 16p11.2 // 5579 /// NM_212535 // PRKCB	PRKCB	NM_002738	0.555026	8.82e-06	0.12374	NM_002738 // GenMAPP // G_Protein_Signaling /// NM_002738 // GenMAPP // Wnt_signaling /	5.7849	0.164121	4.77478	4.42372	0.181831	3.64489	8.82e-06	0.385052	-2.59705
8094278	NM_022346 // NCAPG // non-SMC condensin I complex, subunit G // 4p15.33 // 64151 /// NM	NCAPG	NM_022346	0.557131	1.73e-06	0.261583	---	6.03854	0.224858	4.72042	7.96923	0.165803	6.61985	1.73e-06	3.69324	3.69324
8095467	NM_152997 // C4orf7 // chromosome 4 open reading frame 7 // 4q13|4q13 // 260436 /// ENS	C4orf7	NM_152997	0.557174	0.00681887	0.574815	---	4.69611	0.486234	2.59366	2.94944	0.160689	2.42642	0.00681887	0.318671	-3.13803
8103979	NM_020827 // KIAA1430 // KIAA1430 // 4q35.1 // 57587 /// BC030535 // KIAA1430 // KIAA14	KIAA1430	NM_020827	0.557713	4.85e-06	0.00170856	---	6.63421	0.184357	5.46941	7.75689	0.164574	6.50164	4.85e-06	2.11099	2.11099
8152340	NM_001128211 // NUDCD1 // NudC domain containing 1 // 8q23 // 84955 /// NM_032869 // NU	NUDCD1	NM_001128211	0.55859	1.06e-06	0.157906	---	4.11667	0.160075	3.10706	5.88768	0.19764	4.51121	1.06e-06	3.26004	3.26004
7964316	NM_005379 // MYO1A // myosin IA // 12q13-q14 // 4640 /// ENST00000300119 // MYO1A // my	MYO1A	NM_005379	0.559457	9.23e-06	0.0512933	---	8.07941	0.158887	6.95252	6.22339	0.292357	4.29332	9.23e-06	0.296687	-3.37056
8164304	NM_013443 // ST6GALNAC6 // ST6 (alpha-N-acetyl-neuraminyl-2,3-beta-galactosyl-1,3)-N-ac	ST6GALNAC6	NM_013443	0.561395	6.86e-06	0.431194	---	7.04972	0.217923	5.67411	4.79597	0.259425	3.93909	6.86e-06	0.223159	-4.4811
7926821	NM_001172303 // MASTL // microtubule associated serine/threonine kinase-like // 10p12.1	MASTL	NM_001172303	0.561647	7.41e-05	0.0196739	---	5.58743	0.144548	4.45286	6.69697	0.200545	5.53877	7.41e-05	2.03638	2.03638
8014974	NM_001067 // TOP2A // topoisomerase (DNA) II alpha 170kDa // 17q21-q22 // 7153 /// ENST	TOP2A	NM_001067	0.562953	6.22e-06	0.250853	---	7.06521	0.21622	5.55158	8.82796	0.181039	6.88073	6.22e-06	3.29706	3.29706
7894204	---		---	0.56315	0.000222791	0.0384362	---	4.10598	0.309299	2.08523	6.04406	0.378725	2.17759	0.000222791	3.62335	3.62335
8168146	NM_012310 // KIF4A // kinesin family member 4A // Xq13.1 // 24137 /// ENST00000374403 /	KIF4A	NM_012310	0.56339	9.83e-05	0.661871	---	4.97627	0.228183	3.49395	6.75126	0.236302	4.33305	9.83e-05	3.30701	3.30701
8041508	NM_012413 // QPCT // glutaminyl-peptide cyclotransferase // 2p22.2 // 25797 /// ENST000	QPCT	NM_012413	0.563401	1.09e-05	0.0384243	---	5.62398	0.215717	3.48072	7.78035	0.371906	5.2886	1.09e-05	4.54241	4.54241
7989023	NM_004580 // RAB27A // RAB27A, member RAS oncogene family // 15q15-q21.1 // 5873 /// NM	RAB27A	NM_004580	0.565514	5.59e-05	0.362907	---	5.61897	0.200448	4.56342	4.31177	0.129417	3.46745	5.59e-05	0.423161	-2.36316
8167185	NM_003254 // TIMP1 // TIMP metallopeptidase inhibitor 1 // Xp11.3-p11.23 // 7076 /// EN	TIMP1	NM_003254	0.565734	1.49e-06	0.300189	NM_003254 // GenMAPP // MAPK_Cascade /// NM_003254 // GenMAPP // Matrix_Metalloproteina	7.40425	0.138527	6.42814	8.99598	0.192952	7.38674	1.49e-06	3.0546	3.0546
8168163	NM_001171192 // GDPD2 // glycerophosphodiester phosphodiesterase domain containing 2 //	GDPD2	NM_001171192	0.565825	7.3e-05	0.227212	---	5.09035	0.327452	2.95262	3.27382	0.140641	2.59774	7.3e-05	0.293344	-3.40896
8001423	NM_015272 // RPGRIP1L // RPGRIP1-like // 16q12.2 // 23322 /// NM_001127897 // RPGRIP1L	RPGRIP1L	NM_015272	0.565974	9.25e-07	0.00393196	---	3.46358	0.187419	2.48897	4.98207	0.218794	3.58767	9.25e-07	2.80758	2.80758
8159111	NM_017588 // WDR5 // WD repeat domain 5 // 9q34 // 11091 /// NM_052821 // WDR5 // WD re	WDR5	NM_017588	0.56611	2.91e-05	0.0981508	---	6.27757	0.157843	5.16226	7.55043	0.193543	5.9812	2.91e-05	2.33999	2.33999
7951325	NM_032299 // DCUN1D5 // DCN1, defective in cullin neddylation 1, domain containing 5 (S	DCUN1D5	NM_032299	0.567739	1.27e-06	0.103014	---	4.91874	0.12744	4.32243	6.62145	0.228209	4.59152	1.27e-06	3.13545	3.13545
7938608	NM_006108 // SPON1 // spondin 1, extracellular matrix protein // 11p15.2 // 10418 /// E	SPON1	NM_006108	0.56811	2.28e-06	0.779597	---	6.94531	0.219484	5.5637	4.89923	0.173862	4.17362	2.28e-06	0.233393	-4.28461
8022118	NM_012307 // EPB41L3 // erythrocyte membrane protein band 4.1-like 3 // 18p11.32 // 231	EPB41L3	NM_012307	0.568117	2.11e-05	0.992755	---	6.58561	0.208023	4.77203	4.34597	0.274111	3.31402	2.11e-05	0.20622	-4.84918
8048898	NM_007237 // SP140 // SP140 nuclear body protein // 2q37.1 // 11262 /// NM_001005176 //	SP140	NM_007237	0.568429	0.000384802	0.388198	---	4.88359	0.199702	3.7124	3.7772	0.144213	3.14759	0.000384802	0.473292	-2.11286
8131949	NM_016587 // CBX3 // chromobox homolog 3 // 7p15.2 // 11335 /// NM_007276 // CBX3 // ch	CBX3	NM_016587	0.568644	1.75e-08	0.00233611	BC000954 // GenMAPP // Circadian_Exercise	7.04396	0.132198	5.58977	8.12925	0.100449	7.1092	1.75e-08	2.12177	2.12177
7993267	NM_001192 // TNFRSF17 // tumor necrosis factor receptor superfamily, member 17 // 16p13	TNFRSF17	NM_001192	0.5704	2.68e-05	0.211458	---	4.15568	0.275693	2.98393	2.60189	0.13731	2.22602	2.68e-05	0.319567	-3.12924
8146863	NM_001128205 // SULF1 // sulfatase 1 // 8q13.1 // 23213 /// NM_015170 // SULF1 // sulfa	SULF1	NM_001128205	0.570562	0.00266717	0.352738	---	6.0634	0.20564	4.5099	7.38969	0.289731	5.01397	0.00266717	2.38384	2.38384
7916282	NM_004631 // LRP8 // low density lipoprotein receptor-related protein 8, apolipoprotein	LRP8	NM_004631	0.570908	9.19e-07	0.455997	---	4.94311	0.0685926	4.52305	6.26085	0.160089	5.33726	9.19e-07	2.46244	2.46244
7924342	NM_018713 // SLC30A10 // solute carrier family 30, member 10 // 1q41 // 55532 /// ENST0	SLC30A10	NM_018713	0.57186	7.99e-05	0.577719	---	4.73534	0.308069	2.70528	3.07851	0.0904507	2.50945	7.99e-05	0.308028	-3.24646
8170119	NM_001159702 // FHL1 // four and a half LIM domains 1 // Xq26 // 2273 /// NM_001449 //	FHL1	NM_001159702	0.574082	1.39e-06	0.946048	---	4.93544	0.174676	4.04006	3.46757	0.0774715	2.84543	1.39e-06	0.352267	-2.83876
8042942	NM_000189 // HK2 // hexokinase 2 // 2p13 // 3099 /// ENST00000290573 // HK2 // hexokina	HK2	NM_000189	0.574447	7.43e-05	0.00826994	BC064369 // GenMAPP // Glycolysis_and_Gluconeogenesis	8.24208	0.165657	7.32206	7.02188	0.251842	4.3658	7.43e-05	0.443424	-2.25518
8096959	NM_001148 // ANK2 // ankyrin 2, neuronal // 4q25-q27 // 287 /// NM_001127493 // ANK2 //	ANK2	NM_001148	0.574673	6.28e-07	0.245885	---	4.65372	0.230533	3.3629	3.07567	0.077676	2.58565	6.28e-07	0.302211	-3.30894
8149927	NM_001831 // CLU // clusterin // 8p21-p12 // 1191 /// NM_203339 // CLU // clusterin //	CLU	NM_001831	0.574728	0.00132611	0.279794	---	6.6503	0.174296	5.80654	5.56795	0.24074	4.49216	0.00132611	0.467255	-2.14016
7986385	NM_145728 // SYNM // synemin, intermediate filament protein // 15q26.3 // 23336 /// NM_	SYNM	NM_145728	0.575105	0.00481382	0.903649	---	6.42349	0.309662	5.15681	5.28852	0.104629	4.60294	0.00481382	0.432894	-2.31004
8047518	NM_015934 // NOP58 // NOP58 ribonucleoprotein homolog (yeast) // 2q33.1 // 51602 /// EN	NOP58	NM_015934	0.575326	1.33e-07	0.0124995	---	7.83405	0.16913	6.8565	9.32136	0.144419	8.1102	1.33e-07	2.71514	2.71514
8135363	NM_002649 // PIK3CG // phosphoinositide-3-kinase, catalytic, gamma polypeptide // 7q22.	PIK3CG	NM_002649	0.575517	2.7e-07	0.0792056	---	5.5763	0.152017	4.84195	4.27481	0.121197	3.69908	2.7e-07	0.387777	-2.5788
7950067	NM_001360 // DHCR7 // 7-dehydrocholesterol reductase // 11q13.4 // 1717 /// NM_00116381	DHCR7	NM_001360	0.578413	0.00237032	0.456793	NM_001360 // GenMAPP // Cholesterol_Biosynthesis /// NM_001163817 // GenMAPP // Cholest	5.54915	0.255098	4.04479	6.64579	0.194855	4.69794	0.00237032	2.22705	2.22705
8043446	---		---	0.57856	1.27e-05	0.498649	---	6.72895	0.344829	4.02949	4.32878	0.1813	3.27671	1.27e-05	0.191783	-5.21422
7994058	NM_001039 // SCNN1G // sodium channel, nonvoltage-gated 1, gamma // 16p12 // 6340 /// E	SCNN1G	NM_001039	0.578988	0.00375324	0.427498	---	5.05913	0.309296	3.78473	4.0147	0.150495	3.25803	0.00375324	0.467666	-2.13828
8124307	NR_002174 // CMAH // cytidine monophosphate-N-acetylneuraminic acid hydroxylase (CMP-N-	CMAH	NR_002174	0.579063	1.21e-05	0.932145	---	6.06778	0.136684	5.59892	4.05352	0.261122	3.03636	1.21e-05	0.24738	-4.04237
7956949	NM_020401 // NUP107 // nucleoporin 107kDa // 12q15 // 57122 /// ENST00000229179 // NUP1	NUP107	NM_020401	0.579074	3.31e-05	0.0782741	---	6.58655	0.162269	5.3695	7.77563	0.164458	6.15029	3.31e-05	2.14118	2.14118
7956785	NM_007235 // XPOT // exportin, tRNA (nuclear export receptor for tRNAs) // 12q14.2 // 1	XPOT	NM_007235	0.580914	1.64e-07	0.0526075	---	6.14723	0.150775	5.08242	7.76579	0.171848	6.02473	1.64e-07	3.04773	3.04773
7984001	NM_004751 // GCNT3 // glucosaminyl (N-acetyl) transferase 3, mucin type // 15q21.3 // 9	GCNT3	NM_004751	0.58223	1.55e-05	0.247386	---	10.7834	0.125665	9.66689	7.93451	0.478838	3.74201	1.55e-05	0.141403	-7.07197
8091757	NM_173084 // TRIM59 // tripartite motif-containing 59 // 3q25.33 // 286827 /// ENST0000	TRIM59	NM_173084	0.583386	5.34e-07	0.10581	---	3.76458	0.102216	3.06372	4.99057	0.142591	4.07177	5.34e-07	2.25284	2.25284
8139244	NM_018224 // C7orf44 // chromosome 7 open reading frame 44 // 7p13 // 55744 /// ENST000	C7orf44	NM_018224	0.583885	0.000902918	0.561715	---	6.45657	0.172803	5.21543	7.63485	0.204734	6.50541	0.000902918	2.1862	2.1862
7895121	---		---	0.584844	0.000440198	0.750332	---	7.71526	0.185642	6.75257	9.00141	0.202048	7.39679	0.000440198	2.43721	2.43721
7939265	NM_024662 // NAT10 // N-acetyltransferase 10 (GCN5-related) // 11p13 // 55226 /// NM_00	NAT10	NM_024662	0.585304	1.9e-06	0.039109	---	4.59957	0.138507	3.80121	6.05921	0.205634	4.54793	1.9e-06	2.63012	2.63012
8100827	NM_144646 // IGJ // immunoglobulin J polypeptide, linker protein for immunoglobulin alp	IGJ	NM_144646	0.585439	3.65e-06	0.366487	---	10.8575	0.220642	8.85294	6.56425	0.604417	2.48735	3.65e-06	0.0540122	-18.5143
8156060	NM_007005 // TLE4 // transducin-like enhancer of split 4 (E(sp1) homolog, Drosophila) /	TLE4	NM_007005	0.585846	6.14e-05	0.0993038	---	5.78224	0.175559	4.73444	4.69819	0.170393	3.51404	6.14e-05	0.449095	-2.2267
8129763	NM_001099286 // FAM54A // family with sequence similarity 54, member A // 6q23.3 // 113	FAM54A	NM_001099286	0.586785	2e-06	0.136448	---	4.9681	0.215935	3.78019	7.01965	0.214191	5.84461	2e-06	3.82045	3.82045
7895038	---		---	0.587443	0.00414331	0.239361	---	8.65469	0.313668	5.31572	9.7749	0.135511	8.82576	0.00414331	2.14572	2.14572
7902721	NM_001285 // CLCA1 // chloride channel accessory 1 // 1p22.3 // 1179 /// ENST0000023470	CLCA1	NM_001285	0.588318	0.000258382	0.881579	---	9.69569	0.314144	6.81628	6.00132	0.6087	3.20034	0.000258382	0.0918178	-10.8911
7932453	NM_006393 // NEBL // nebulette // 10p12 // 10529 /// NM_213569 // NEBL // nebulette //	NEBL	NM_006393	0.588456	1.99e-05	0.246507	---	4.97495	0.0960528	4.24942	6.45242	0.2514	4.27924	1.99e-05	2.7916	2.7916
7945371	NM_021034 // IFITM3 // interferon induced transmembrane protein 3 (1-8U) // 11p15.5 //	IFITM3	NM_021034	0.58859	1.8e-06	0.789479	---	6.96165	0.083407	6.46474	8.04223	0.111732	7.12213	1.8e-06	2.09319	2.09319
8148124	NM_022045 // MTBP // Mdm2, transformed 3T3 cell double minute 2, p53 binding protein (m	MTBP	NM_022045	0.588642	8.04e-05	0.496787	---	4.07582	0.153203	2.81091	5.51772	0.209096	4.00556	8.04e-05	2.55467	2.55467
8088803	NM_173359 // EIF4E3 // eukaryotic translation initiation factor 4E family member 3 // 3	EIF4E3	NM_173359	0.588797	0.00606047	0.683997	---	7.35656	0.210971	5.52713	6.22902	0.213491	4.76391	0.00606047	0.493828	-2.025
8062409	NM_030877 // CTNNBL1 // catenin, beta like 1 // 20q11.23-q12 // 56259 /// ENST000004052	CTNNBL1	NM_030877	0.58896	0.000224031	0.117636	---	4.96792	0.120308	4.05296	5.99325	0.218958	4.44364	0.000224031	2.05123	2.05123
8068024	NM_021219 // JAM2 // junctional adhesion molecule 2 // 21q21.2 // 58494 /// ENST0000048	JAM2	NM_021219	0.591609	5.4e-07	0.103445	---	5.76663	0.246601	3.88779	4.14976	0.0966356	3.46062	5.4e-07	0.304303	-3.2862
8107673	NM_023927 // GRAMD3 // GRAM domain containing 3 // 5q23.2 // 65983 /// NM_001146321 //	GRAMD3	NM_023927	0.592148	0.000731827	0.414767	---	7.28865	0.209499	5.74698	6.20746	0.17341	5.02169	0.000731827	0.455376	-2.19599
7893344	---		---	0.592633	0.000569399	0.666358	---	9.02206	0.168887	7.55019	10.0432	0.158733	8.72176	0.000569399	2.07354	2.07354
7903893	NM_000560 // CD53 // CD53 molecule // 1p13 // 963 /// NM_001040033 // CD53 // CD53 mole	CD53	NM_000560	0.593219	0.0011562	0.418217	---	7.34371	0.178784	6.02055	5.7926	0.349485	3.78459	0.0011562	0.3391	-2.94898
7996934	NM_016101 // NIP7 // nuclear import 7 homolog (S. cerevisiae) // 16q22.1 // 51388 /// E	NIP7	NM_016101	0.593241	5.4e-05	0.00589051	---	7.43511	0.220308	5.11912	8.68781	0.217409	6.78381	5.4e-05	2.33309	2.33309
8115147	NM_001025159 // CD74 // CD74 molecule, major histocompatibility complex, class II invar	CD74	NM_001025159	0.593302	0.000334484	0.0259948	---	9.75262	0.142804	8.77691	8.69396	0.250027	7.2781	0.000334484	0.487659	-2.05061
8043981	NM_004633 // IL1R2 // interleukin 1 receptor, type II // 2q12 // 7850 /// NM_173343 //	IL1R2	NM_004633	0.593842	6.68e-05	0.792975	---	6.4125	0.275128	4.4245	4.65148	0.17359	3.80106	6.68e-05	0.276937	-3.61093
8014349	NR_027921 // CCL14-CCL15 // CCL14-CCL15 read-through transcript // 17q12 // 348249 ///	CCL14-CCL15	NR_027921	0.594178	4.72e-06	0.836254	---	8.77895	0.156474	7.64453	7.20245	0.153828	5.70533	4.72e-06	0.334869	-2.98624
8110183	NM_017675 // CDHR2 // cadherin-related family member 2 // 5q35.2 // 54825 /// NM_001171	CDHR2	NM_017675	0.594588	6.1e-06	0.219438	---	6.77844	0.278313	4.72035	4.63718	0.221387	3.52679	6.1e-06	0.233016	-4.29156
8155214	NM_014791 // MELK // maternal embryonic leucine zipper kinase // 9p13.2 // 9833 /// ENS	MELK	NM_014791	0.595158	2.07e-05	0.159567	---	5.30921	0.261022	3.2733	7.37086	0.255159	5.2188	2.07e-05	3.87708	3.87708
7908409	NM_002923 // RGS2 // regulator of G-protein signaling 2, 24kDa // 1q31 // 5997 /// ENST	RGS2	NM_002923	0.595814	9.4e-05	0.035014	NM_002923 // GenMAPP // Calcium_regulation_in_cardiac_cells /// NM_002923 // GenMAPP //	6.82942	0.202635	5.70284	5.80072	0.187943	4.69281	9.4e-05	0.463646	-2.15682
8037053	NM_006890 // CEACAM7 // carcinoembryonic antigen-related cell adhesion molecule 7 // 19	CEACAM7	NM_006890	0.59608	1.48e-05	0.342202	---	11.7691	0.164207	9.69324	8.08859	0.611076	3.03046	1.48e-05	0.0766213	-13.0512
8171359	NM_001001995 // GPM6B // glycoprotein M6B // Xp22.2 // 2824 /// NM_001001996 // GPM6B /	GPM6B	NM_001001995	0.596145	0.000256982	0.0767142	---	4.42341	0.194249	3.03468	3.5639	0.156045	2.75992	0.000256982	0.497444	-2.01028
7922598	NM_004673 // ANGPTL1 // angiopoietin-like 1 // 1q25.2 // 9068 /// ENST00000234816 // AN	ANGPTL1	NM_004673	0.597552	1.32e-05	0.39594	---	4.59012	0.264888	3.15274	2.98421	0.108981	2.31503	1.32e-05	0.301978	-3.31149
7894057	---		---	0.597614	0.000491689	0.92177	---	7.67562	0.145817	6.34122	8.68009	0.160023	7.72634	0.000491689	2.0858	2.0858
7896394	---		---	0.597649	2.2e-05	0.0211995	---	5.39398	0.217682	3.87108	6.63303	0.216081	4.40478	2.2e-05	2.47553	2.47553
7981732	ENST00000390629 // IGHV4-59 // immunoglobulin heavy variable 4-59 // 14q32.33 // 28392	IGHV4-59	ENST00000390629	0.600606	0.000111797	0.0186304	---	8.01708	0.286367	6.05873	5.90504	0.447091	4.23469	0.000111797	0.230871	-4.33142
7926506	NM_201596 // CACNB2 // calcium channel, voltage-dependent, beta 2 subunit // 10p12 // 7	CACNB2	NM_201596	0.601653	3.08e-05	0.188827	---	5.47124	0.176325	4.5096	4.37745	0.123565	3.33413	3.08e-05	0.458008	-2.18337
8095697	NM_001511 // CXCL1 // chemokine (C-X-C motif) ligand 1 (melanoma growth stimulating act	CXCL1	NM_001511	0.601998	1.56e-05	0.0936604	---	5.77871	0.225957	4.68099	7.21896	0.20166	5.86479	1.56e-05	3.02059	3.02059
7952830	NM_015261 // NCAPD3 // non-SMC condensin II complex, subunit D3 // 11q25 // 23310 /// E	NCAPD3	NM_015261	0.602302	7.58e-05	0.291685	---	5.00692	0.1651	3.74396	6.24108	0.167833	5.11979	7.58e-05	2.2653	2.2653
8058052	NM_002156 // HSPD1 // heat shock 60kDa protein 1 (chaperonin) // 2q33.1 // 3329 /// NM_	HSPD1	NM_002156	0.604884	1.98e-08	0.00693769	---	9.49565	0.128655	8.64171	10.5658	0.0842994	9.67198	1.98e-08	2.13254	2.13254
8180319	---		---	0.604892	1.65e-05	0.457411	---	7.45188	0.19147	6.25169	8.72125	0.0987354	8.15368	1.65e-05	2.44629	2.44629
7909946	NM_207468 // FAM177B // family with sequence similarity 177, member B // 1q41 // 400823	FAM177B	NM_207468	0.606241	3.21e-05	0.717599	---	5.48451	0.316866	3.60755	2.9852	0.245654	1.9641	3.21e-05	0.188128	-5.31554
7921690	NM_017625 // ITLN1 // intelectin 1 (galactofuranose binding) // 1q21.3 // 55600 /// ENS	ITLN1	NM_017625	0.60706	0.000174709	0.735227	---	8.14566	0.467597	5.418	4.34556	0.51309	2.54385	0.000174709	0.0825726	-12.1106
7946579	NM_006691 // LYVE1 // lymphatic vessel endothelial hyaluronan receptor 1 // 11p15 // 10	LYVE1	NM_006691	0.607724	7.66e-06	0.360724	---	5.06277	0.349656	2.73508	3.07008	0.0857209	2.65146	7.66e-06	0.211677	-4.72419
8092534	NM_080652 // TMEM41A // transmembrane protein 41A // 3q27.2 // 90407 /// ENST0000042185	TMEM41A	NM_080652	0.608162	2.21e-05	0.198921	---	5.40767	0.110824	4.40156	6.52321	0.157004	4.81804	2.21e-05	2.05542	2.05542
8146685	NM_015169 // RRS1 // RRS1 ribosome biogenesis regulator homolog (S. cerevisiae) // 8q13	RRS1	NM_015169	0.608394	0.000410796	0.642754	---	4.55852	0.115565	3.96825	5.58963	0.185982	3.88261	0.000410796	2.03145	2.03145
8008784	NM_018304 // PRR11 // proline rich 11 // 17q22 // 55771 /// ENST00000262293 // PRR11 //	PRR11	NM_018304	0.609609	5.99e-06	0.605693	---	5.812	0.151198	4.64951	7.46251	0.190433	6.13752	5.99e-06	3.01434	3.01434
7978586	NM_021914 // CFL2 // cofilin 2 (muscle) // 14q12 // 1073 /// NM_138638 // CFL2 // cofil	CFL2	NM_021914	0.609766	0.000456387	0.39944	AF134802 // GenMAPP // G13_Signaling_Pathway	5.15873	0.211538	3.77661	4.14615	0.127898	3.33662	0.000456387	0.472434	-2.1167
8093053	NM_003234 // TFRC // transferrin receptor (p90, CD71) // 3q29 // 7037 /// NM_001128148	TFRC	NM_003234	0.609863	3.26e-06	0.029594	---	8.25354	0.153034	7.4724	9.37492	0.135962	8.03958	3.26e-06	2.15093	2.15093
8041553	NM_024775 // GEMIN6 // gem (nuclear organelle) associated protein 6 // 2p22.1 // 79833	GEMIN6	NM_024775	0.610441	0.000675573	0.137457	---	4.81011	0.208281	3.28327	6.15946	0.270662	4.32625	0.000675573	2.46245	2.46245
7915184	NM_017821 // RHBDL2 // rhomboid, veinlet-like 2 (Drosophila) // 1p34.3 // 54933 /// ENS	RHBDL2	NM_017821	0.612223	0.00153733	0.78081	---	5.88916	0.215565	4.46514	4.20471	0.312355	2.51808	0.00153733	0.336401	-2.97265
8118594	NM_002121 // HLA-DPB1 // major histocompatibility complex, class II, DP beta 1 // 6p21.	HLA-DPB1	NM_002121	0.612469	0.00608954	0.193037	---	7.48464	0.145399	6.82324	6.27791	0.369117	4.17124	0.00608954	0.439541	-2.2751
8178199	NM_002122 // HLA-DQA1 // major histocompatibility complex, class II, DQ alpha 1 // 6p21	HLA-DQA1	NM_002122	0.612567	0.00685271	0.0284378	---	9.46334	0.337943	5.48886	8.10136	0.365063	6.24397	0.00685271	0.413502	-2.41837
8179489	NM_002122 // HLA-DQA1 // major histocompatibility complex, class II, DQ alpha 1 // 6p21	HLA-DQA1	NM_002122	0.612567	0.00685271	0.0284378	---	9.46334	0.337943	5.48886	8.10136	0.365063	6.24397	0.00685271	0.413502	-2.41837
7964522	NM_000075 // CDK4 // cyclin-dependent kinase 4 // 12q14 // 1019 /// ENST00000257904 //	CDK4	NM_000075	0.614347	2.8e-07	0.0377292	NM_000075 // GenMAPP // Cell_cycle_KEGG /// NM_000075 // GenMAPP // G1_to_S_cell_cycle_	7.5962	0.189229	6.20274	9.34158	0.190767	7.46814	2.8e-07	3.44615	3.44615
8007071	NM_001254 // CDC6 // cell division cycle 6 homolog (S. cerevisiae) // 17q21.3 // 990 //	CDC6	NM_001254	0.615726	2.04e-05	0.360672	BC025232 // GenMAPP // Cell_cycle_KEGG /// BC025232 // GenMAPP // DNA_replication_React	4.96373	0.257064	2.409	7.08929	0.243744	4.69291	2.04e-05	4.09252	4.09252
7935146	NM_022451 // NOC3L // nucleolar complex associated 3 homolog (S. cerevisiae) // 10q23.3	NOC3L	NM_022451	0.615728	1.42e-07	0.00282714	---	4.19535	0.183139	2.9489	5.7402	0.152111	4.38665	1.42e-07	2.64983	2.64983
8117304	NM_005495 // SLC17A4 // solute carrier family 17 (sodium phosphate), member 4 // 6p22-p	SLC17A4	NM_005495	0.615875	1.37e-07	0.901269	---	6.85663	0.265093	4.34292	3.93129	0.163034	2.92347	1.37e-07	0.131396	-7.61058
8022711	NM_024422 // DSC2 // desmocollin 2 // 18q12.1 // 1824 /// NM_004949 // DSC2 // desmocol	DSC2	NM_024422	0.617325	6.52e-05	0.0411533	---	9.83513	0.166369	8.08609	8.7157	0.205525	6.33547	6.52e-05	0.446049	-2.24191
8092682	NM_001048 // SST // somatostatin // 3q28 // 6750 /// ENST00000287641 // SST // somatost	SST	NM_001048	0.617773	3.14e-06	0.849114	---	5.31716	0.146002	4.2629	4.23315	0.0441517	3.89317	3.14e-06	0.458127	-2.1828
8137257	NM_018384 // GIMAP5 // GTPase, IMAP family member 5 // 7q36.1 // 55340 /// ENST00000358	GIMAP5	NM_018384	0.617844	0.000321197	0.577395	---	6.32394	0.236251	4.5738	4.88076	0.200788	3.89036	0.000321197	0.365514	-2.73587
8135915	NM_013332 // C7orf68 // chromosome 7 open reading frame 68 // 7q32.1 // 29923 /// NM_00	C7orf68	NM_013332	0.618097	6.73e-08	0.350579	---	4.40527	0.156223	3.35466	6.86467	0.237299	5.69124	6.73e-08	5.53982	5.53982
7999520	NM_015659 // RSL1D1 // ribosomal L1 domain containing 1 // 16p13.13 // 26156 /// ENST00	RSL1D1	NM_015659	0.618136	2.55e-08	0.00441053	---	8.51746	0.138414	7.59784	9.94693	0.152897	8.55766	2.55e-08	2.63099	2.63099
8137271	NM_001091 // ABP1 // amiloride binding protein 1 (amine oxidase (copper-containing)) //	ABP1	NM_001091	0.618581	0.000691634	0.220209	---	6.24076	0.219178	4.34506	4.96578	0.198276	3.47292	0.000691634	0.44677	-2.23829
7957140	NM_003667 // LGR5 // leucine-rich repeat-containing G protein-coupled receptor 5 // 12q	LGR5	NM_003667	0.618657	1.93e-05	0.246918	---	4.92035	0.273637	3.59149	8.01474	0.458327	4.77999	1.93e-05	7.944	7.944
8178070	NM_021246 // LY6G6D // lymphocyte antigen 6 complex, locus G6D // 6p21.3 // 58530 /// B	LY6G6D	NM_021246	0.619017	3.37e-05	0.199739	---	4.07668	0.141123	3.4666	6.43369	0.459149	3.86141	3.37e-05	5.37606	5.37606
8179309	NM_021246 // LY6G6D // lymphocyte antigen 6 complex, locus G6D // 6p21.3 // 58530 /// B	LY6G6D	NM_021246	0.619017	3.37e-05	0.199739	---	4.07668	0.141123	3.4666	6.43369	0.459149	3.86141	3.37e-05	5.37606	5.37606
8054611	NR_024204 // NCRNA00152 // non-protein coding RNA 152 // 2p11.2 // 112597 /// NR_024205	NCRNA00152	NR_024204	0.619752	0.00556202	0.216621	---	7.3942	0.296021	5.08123	8.45315	0.191955	7.35683	0.00556202	2.11688	2.11688
8048995	NM_030926 // ITM2C // integral membrane protein 2C // 2q37 // 81618 /// NM_001012516 //	ITM2C	NM_030926	0.619818	2.38e-06	0.0706608	---	9.06281	0.156781	7.94478	6.96299	0.290872	5.16769	2.38e-06	0.25509	-3.92019
8169009	NM_001080425 // BEX4 // brain expressed, X-linked 4 // Xq22.1-q22.3 // 56271 /// NM_001	BEX4	NM_001080425	0.619976	3.63e-07	0.10903	---	6.37341	0.15246	5.44952	4.84748	0.149407	3.99444	3.63e-07	0.352648	-2.83569
8056250	NM_002054 // GCG // glucagon // 2q36-q37 // 2641 /// ENST00000418842 // GCG // glucagon	GCG	NM_002054	0.619985	5.91e-05	0.796788	---	5.67811	0.479509	3.01215	2.84019	0.130027	2.22688	5.91e-05	0.135867	-7.36014
7976621	NM_003384 // VRK1 // vaccinia related kinase 1 // 14q32 // 7443 /// ENST00000216639 //	VRK1	NM_003384	0.620322	0.00339031	0.232298	---	6.73444	0.254965	4.98003	7.7742	0.179658	6.66603	0.00339031	2.04214	2.04214
7930008	NM_004741 // NOLC1 // nucleolar and coiled-body phosphoprotein 1 // 10q24.32 // 9221 //	NOLC1	NM_004741	0.621428	8.42e-06	0.339054	---	6.35198	0.166091	5.16328	7.88392	0.181212	6.43358	8.42e-06	2.82896	2.82896
8142332	NM_032549 // IMMP2L // IMP2 inner mitochondrial membrane peptidase-like (S. cerevisiae)	IMMP2L	NM_032549	0.62196	7.1e-05	0.440641	---	3.20757	0.0783002	2.61228	4.224	0.180971	3.5129	7.1e-05	2.06088	2.06088
8113433	NM_001962 // EFNA5 // ephrin-A5 // 5q21 // 1946 /// ENST00000333274 // EFNA5 // ephrin-	EFNA5	NM_001962	0.622958	6.52e-05	0.542192	---	4.58463	0.188256	2.90761	3.23753	0.159774	2.15267	6.52e-05	0.404145	-2.47436
8085797	NM_001128176 // THRB // thyroid hormone receptor, beta (erythroblastic leukemia viral (	THRB	NM_001128176	0.623166	4.2e-05	0.410923	NM_001128176 // GenMAPP // Nuclear_Receptors /// NM_000461 // GenMAPP // Nuclear_Recept	6.10036	0.251763	4.09345	4.40152	0.198678	3.29641	4.2e-05	0.307389	-3.2532
8156290	NM_001827 // CKS2 // CDC28 protein kinase regulatory subunit 2 // 9q22 // 1164 /// ENST	CKS2	NM_001827	0.625123	3.3e-05	0.275438	---	7.97316	0.302365	6.27789	9.90706	0.196076	8.51053	3.3e-05	3.76378	3.76378
8070467	NM_001135099 // TMPRSS2 // transmembrane protease, serine 2 // 21q22.3 // 7113 /// NM_0	TMPRSS2	NM_001135099	0.62573	0.000224226	0.0508849	---	7.44028	0.257422	4.9607	6.118	0.206185	4.68157	0.000224226	0.408227	-2.44962
8098084	NM_004453 // ETFDH // electron-transferring-flavoprotein dehydrogenase // 4q32-q35 // 2	ETFDH	NM_004453	0.625764	6.21e-05	0.149673	---	7.02053	0.221412	5.55643	5.75492	0.146801	4.68485	6.21e-05	0.416475	-2.4011
7994123	NM_022097 // CHP2 // calcineurin B homologous protein 2 // 16p12.2 // 63928 /// ENST000	CHP2	NM_022097	0.625996	2.12e-07	0.176647	---	7.55684	0.19973	5.94654	5.13799	0.276334	3.69979	2.12e-07	0.176927	-5.65206
8142718	NM_001127323 // GRM8 // glutamate receptor, metabotropic 8 // 7q31.3-q32.1 // 2918 ///	GRM8	NM_001127323	0.626204	0.000589762	0.267388	NM_001127323 // GenMAPP // GPCRDB_Class_C_Metabotropic_glutamate_pheromone /// NR_02804	3.97183	0.129395	3.27018	5.41658	0.331195	3.54262	0.000589762	2.73745	2.73745
8057554	NM_014412 // CACYBP // calcyclin binding protein // 1q24-q25 // 27101 /// ENST000003676	CACYBP	NM_014412	0.626901	3.04e-07	0.0610688	---	8.27819	0.113784	7.36709	9.54011	0.141821	8.45375	3.04e-07	2.36414	2.36414
7981601	BX538077 // IGHA2 // immunoglobulin heavy constant alpha 2 (A2m marker) // 14q32.33 //	IGHA2	BX538077	0.627424	4.32e-05	0.0550781	---	5.98083	0.168133	4.99872	4.70634	0.207375	3.89131	4.32e-05	0.421739	-2.37113
7958211	NM_152318 // C12orf45 // chromosome 12 open reading frame 45 // 12q23.3 // 121053 /// E	C12orf45	NM_152318	0.627539	0.000204416	0.518014	---	7.37488	0.208592	5.70088	8.57375	0.158849	7.59301	0.000204416	2.38974	2.38974
8083941	NM_018098 // ECT2 // epithelial cell transforming sequence 2 oncogene // 3q26.1-q26.2 /	ECT2	NM_018098	0.62802	3.08e-08	0.0309178	---	5.41348	0.221564	3.73036	7.5182	0.152829	6.23249	3.08e-08	4.13218	4.13218
7913593	NM_003196 // TCEA3 // transcription elongation factor A (SII), 3 // 1p36.12 // 6920 ///	TCEA3	NM_003196	0.628065	5.99e-05	0.137489	---	7.92333	0.108833	6.97573	6.44532	0.280051	3.44557	5.99e-05	0.364818	-2.74109
8180339	---		---	0.628685	9.1e-06	0.558569	---	6.83404	0.209907	5.57963	4.65956	0.256836	3.90195	9.1e-06	0.228424	-4.37782
7966749	NR_031766 // TESC // tescalcin // 12q24.22 // 54997 /// NM_017899 // TESC // tescalcin	TESC	NR_031766	0.629435	1.76e-06	0.206657	---	4.21887	0.107799	3.59442	5.97959	0.253617	4.42887	1.76e-06	3.5338	3.5338
8051322	NM_000379 // XDH // xanthine dehydrogenase // 2p23.1 // 7498 /// ENST00000379416 // XDH	XDH	NM_000379	0.629834	9.03e-05	0.30326	---	5.65654	0.278629	3.71965	3.92099	0.203637	2.61341	9.03e-05	0.302669	-3.30394
8180317	---		---	0.630215	2.03e-05	0.636949	---	7.4808	0.173918	6.33411	8.70978	0.109021	8.01238	2.03e-05	2.39261	2.39261
8127234	NM_015548 // DST // dystonin // 6p12.1 // 667 /// NM_001723 // DST // dystonin // 6p12.	DST	NM_015548	0.630865	0.00232818	0.364683	---	8.55288	0.176804	6.96281	7.31122	0.308499	4.44332	0.00232818	0.416314	-2.40203
7994252	NM_001169 // AQP8 // aquaporin 8 // 16p12 // 343 /// ENST00000219660 // AQP8 // aquapor	AQP8	NM_001169	0.63106	1.49e-06	0.535615	---	6.42075	0.321952	4.22862	4.14451	0.0779389	3.75334	1.49e-06	0.184929	-5.40748
7972021	NM_014832 // TBC1D4 // TBC1 domain family, member 4 // 13q22.2 // 9882 /// ENST00000377	TBC1D4	NM_014832	0.631323	0.00102743	0.364761	---	5.74271	0.102154	5.13176	6.80378	0.233774	5.09763	0.00102743	2.02112	2.02112
7996891	NM_032830 // CIRH1A // cirrhosis, autosomal recessive 1A (cirhin) // 16q22.1 // 84916 /	CIRH1A	NM_032830	0.631548	2.64e-07	0.072088	---	6.53737	0.189886	5.30866	8.28321	0.154968	7.14078	2.64e-07	3.27215	3.27215
8156770	NM_024642 // GALNT12 // UDP-N-acetyl-alpha-D-galactosamine:polypeptide N-acetylgalactos	GALNT12	NM_024642	0.631555	0.000723298	0.0197459	---	7.26604	0.25402	4.95419	5.87069	0.350675	2.57382	0.000723298	0.380985	-2.62478
8104234	NM_004237 // TRIP13 // thyroid hormone receptor interactor 13 // 5p15.33 // 9319 /// NM	TRIP13	NM_004237	0.632541	1.52e-09	0.0289072	---	4.38668	0.137651	3.81506	6.26114	0.145847	5.36029	1.52e-09	3.55604	3.55604
8103494	NM_000909 // NPY1R // neuropeptide Y receptor Y1 // 4q31.3-q32 // 4886 /// ENST00000296	NPY1R	NM_000909	0.632877	0.0001836	0.300056	NM_000909 // GenMAPP // GPCRDB_Class_A_Rhodopsin-like /// NM_000909 // GenMAPP // Pepti	3.83904	0.222396	2.59387	2.68229	0.141127	1.8971	0.0001836	0.43162	-2.31685
7948364	NM_001039396 // MPEG1 // macrophage expressed 1 // 11q12.1 // 219972 /// ENST0000036105	MPEG1	NM_001039396	0.632879	0.000209881	0.260353	---	6.51213	0.198423	4.59866	5.08181	0.239441	3.6708	0.000209881	0.376329	-2.65725
8052331	NM_033109 // PNPT1 // polyribonucleotide nucleotidyltransferase 1 // 2p15 // 87178 ///	PNPT1	NM_033109	0.633444	6.59e-06	0.0271362	---	6.32107	0.239852	4.62019	8.04163	0.200101	6.43421	6.59e-06	3.06551	3.06551
8123744	NM_000129 // F13A1 // coagulation factor XIII, A1 polypeptide // 6p25.3-p24.3 // 2162 /	F13A1	NM_000129	0.634227	0.000370152	0.167357	---	4.6751	0.260273	2.94315	3.4911	0.151264	2.84796	0.000370152	0.4236	-2.36072
7957032	NM_006530 // YEATS4 // YEATS domain containing 4 // 12q13-q15 // 8089 /// ENST000002478	YEATS4	NM_006530	0.634557	0.00211943	0.136698	---	5.73914	0.228568	3.98528	6.76521	0.216043	5.11344	0.00211943	2.06916	2.06916
8155359	NM_033655 // CNTNAP3 // contactin associated protein-like 3 // 9p13.1 // 79937 /// AF33	CNTNAP3	NM_033655	0.634605	0.000331345	0.392494	---	3.82797	0.238771	2.48199	2.68871	0.0867511	2.36657	0.000331345	0.451043	-2.21709
8052269	NM_001135597 // CCDC88A // coiled-coil domain containing 88A // 2p16.1 // 55704 /// NM_	CCDC88A	NM_001135597	0.634714	5.77e-06	0.00416428	---	5.86285	0.203424	3.98983	4.7377	0.177766	3.94799	5.77e-06	0.423995	-2.35852
7964271	NM_000946 // PRIM1 // primase, DNA, polypeptide 1 (49kDa) // 12q13 // 5557 /// ENST0000	PRIM1	NM_000946	0.635504	0.000192516	0.269732	NM_000946 // GenMAPP // DNA_replication_Reactome /// NM_000946 // GenMAPP // G1_to_S_ce	5.46613	0.217467	3.54197	6.88614	0.204395	5.42693	0.000192516	2.55578	2.55578
8155268	NM_022490 // POLR1E // polymerase (RNA) I polypeptide E, 53kDa // 9p13.2 // 64425 /// E	POLR1E	NM_022490	0.635724	0.00311474	0.553859	---	5.05571	0.215952	3.60471	6.22232	0.183541	4.71257	0.00311474	2.03919	2.03919
8140151	NM_181471 // RFC2 // replication factor C (activator 1) 2, 40kDa // 7q11.23 // 5982 ///	RFC2	NM_181471	0.636091	2.91e-05	0.176906	M87338 // GenMAPP // DNA_replication_Reactome /// BC002813 // GenMAPP // DNA_replicatio	4.83861	0.127147	3.96431	6.16491	0.21655	4.61853	2.91e-05	2.49084	2.49084
7983393	NM_003104 // SORD // sorbitol dehydrogenase // 15q15.3 // 6652 /// NR_034039 // SORD //	SORD	NM_003104	0.637909	4.89e-09	0.0450752	---	5.60209	0.156925	4.61131	7.31917	0.13243	6.24323	4.89e-09	3.40301	3.40301
8017964	NM_080284 // ABCA6 // ATP-binding cassette, sub-family A (ABC1), member 6 // 17q24.3 //	ABCA6	NM_080284	0.639053	4.93e-07	0.0414122	---	3.71633	0.190503	2.52428	2.52666	0.0528705	2.15628	4.93e-07	0.413956	-2.41571
7968199	NM_001260 // CDK8 // cyclin-dependent kinase 8 // 13q12 // 1024 /// ENST00000381527 //	CDK8	NM_001260	0.639126	3.43e-05	0.00249256	---	7.58382	0.239934	5.25882	8.84283	0.182434	7.45285	3.43e-05	2.23672	2.23672
7909708	NM_016343 // CENPF // centromere protein F, 350/400kDa (mitosin) // 1q32-q41 // 1063 //	CENPF	NM_016343	0.639605	5.7e-06	0.174338	---	5.59362	0.243201	4.26107	7.60803	0.226322	5.64532	5.7e-06	3.96309	3.96309
8168749	NM_014467 // SRPX2 // sushi-repeat-containing protein, X-linked 2 // Xq21.33-q23 // 272	SRPX2	NM_014467	0.639884	0.000290964	0.0320032	---	4.61579	0.163086	3.52238	5.87161	0.280754	4.07549	0.000290964	2.32308	2.32308
8063453	NM_002623 // PFDN4 // prefoldin subunit 4 // 20q13.2 // 5203 /// ENST00000371419 // PFD	PFDN4	NM_002623	0.639942	6.93e-05	0.027299	---	4.5488	0.240532	3.23195	5.97747	0.256218	3.90294	6.93e-05	2.66457	2.66457
8002312	NM_014062 // NOB1 // NIN1/RPN12 binding protein 1 homolog (S. cerevisiae) // 16q22.3 //	NOB1	NM_014062	0.640822	1.07e-07	0.0351334	---	5.12877	0.195687	3.34212	6.81015	0.145902	5.71605	1.07e-07	3.30847	3.30847
7924096	NM_002497 // NEK2 // NIMA (never in mitosis gene a)-related kinase 2 // 1q32.2-q41 // 4	NEK2	NM_002497	0.641451	4.98e-06	0.4654	---	3.91154	0.177119	2.69869	5.89021	0.234121	4.15837	4.98e-06	3.8382	3.8382
8171758	NR_023358 // SCARNA9L // small Cajal body-specific RNA 9-like (retrotransposed) // Xp22	SCARNA9L	NR_023358	0.641671	0.000369838	0.184803	---	5.4595	0.272302	3.74596	7.47928	0.389033	4.43533	0.000369838	3.77703	3.77703
8140463	NM_006682 // FGL2 // fibrinogen-like 2 // 7q11.23 // 10875 /// ENST00000248598 // FGL2	FGL2	NM_006682	0.644433	2.38e-07	0.318371	---	8.38956	0.162496	7.42895	5.71688	0.306592	4.23064	2.38e-07	0.150641	-6.63828
7999547	NM_001192 // TNFRSF17 // tumor necrosis factor receptor superfamily, member 17 // 16p13	TNFRSF17	NM_001192	0.644729	0.00106084	0.457228	---	4.27901	0.259553	3.07633	3.22156	0.134694	2.52985	0.00106084	0.440193	-2.27173
8160521	NM_024761 // MOBKL2B // MOB1, Mps One Binder kinase activator-like 2B (yeast) // 9p21.2	MOBKL2B	NM_024761	0.646191	0.000162084	0.654062	---	6.72778	0.146019	5.2969	5.73481	0.13231	4.80275	0.000162084	0.495883	-2.0166
8169061	NM_000533 // PLP1 // proteolipid protein 1 // Xq22 // 5354 /// NM_001128834 // PLP1 //	PLP1	NM_000533	0.646356	4.3e-06	0.581442	---	4.67509	0.165169	3.80332	3.56871	0.0418608	3.24366	4.3e-06	0.44763	-2.23399
8005048	NM_001146312 // MYOCD // myocardin // 17p11.2 // 93649 /// NM_153604 // MYOCD // myocar	MYOCD	NM_001146312	0.64746	0.000626119	0.856843	---	4.69524	0.232903	3.48335	3.59594	0.109564	2.86373	0.000626119	0.433358	-2.30756
7894638	---		---	0.647743	0.00121319	0.123277	---	5.958	0.278872	3.8515	7.12827	0.148371	5.9887	0.00121319	2.183	2.183
7982358	NM_014783 // ARHGAP11A // Rho GTPase activating protein 11A // 15q13.2 // 9824 /// NM_1	ARHGAP11A	NM_014783	0.648609	0.000818157	0.195637	---	4.91978	0.249911	3.21291	6.42129	0.238042	3.98399	0.000818157	2.52149	2.52149
8028705	NM_001001563 // TIMM50 // translocase of inner mitochondrial membrane 50 homolog (S. ce	TIMM50	NM_001001563	0.648621	8.26e-05	0.767331	---	5.93055	0.107083	5.30427	7.11683	0.178503	6.21013	8.26e-05	2.2375	2.2375
8101587	NM_138982 // MAPK10 // mitogen-activated protein kinase 10 // 4q22.1-q23 // 5602 /// NM	MAPK10	NM_138982	0.648839	3.06e-06	0.337554	BC035057 // GenMAPP // Apoptosis /// BC035057 // GenMAPP // Apoptosis_GenMAPP /// BC035	4.5889	0.163522	3.5349	3.49679	0.0690092	2.91971	3.06e-06	0.441466	-2.26518
8106354	NM_006633 // IQGAP2 // IQ motif containing GTPase activating protein 2 // 5q13.3 // 107	IQGAP2	NM_006633	0.649191	0.000103096	0.774542	AK291066 // GenMAPP // G13_Signaling_Pathway	8.51241	0.154583	7.31646	6.5647	0.303177	3.69066	0.000103096	0.279218	-3.58143
8116760	NM_031480 // RIOK1 // RIO kinase 1 (yeast) // 6p24.3 // 83732 /// NM_153005 // RIOK1 //	RIOK1	NM_031480	0.649217	0.000127001	0.0237661	---	7.23413	0.198951	5.80055	8.25148	0.162012	6.49991	0.000127001	2.03845	2.03845
8039928	AB096683 // FAM72D // family with sequence similarity 72, member D // 1q21.1 // 728833	FAM72D	AB096683	0.649798	4.18e-05	0.192383	---	4.73851	0.22703	3.42059	6.35153	0.196294	4.524	4.18e-05	2.91089	2.91089
8135544	NM_148898 // FOXP2 // forkhead box P2 // 7q31 // 93986 /// NM_148900 // FOXP2 // forkhe	FOXP2	NM_148898	0.651036	0.00508224	0.798313	---	4.37094	0.270548	2.81733	3.14215	0.253464	2.10233	0.00508224	0.4008	-2.49501
8051387	NM_032574 // DPY30 // dpy-30 homolog (C. elegans) // 2p22.3 // 84661 /// ENST0000029506	DPY30	NM_032574	0.651537	0.000151177	0.143222	---	8.01227	0.192352	6.19866	9.20079	0.170326	8.06875	0.000151177	2.21913	2.21913
8081214	NM_005290 // GPR15 // G protein-coupled receptor 15 // 3q11.2-q13.1 // 2838 /// ENST000	GPR15	NM_005290	0.651884	4.52e-07	0.190328	---	4.65206	0.190643	3.78509	3.09855	0.105507	2.66448	4.52e-07	0.333988	-2.99412
8130374	NM_012177 // FBXO5 // F-box protein 5 // 6q25.2 // 26271 /// NM_001142522 // FBXO5 // F	FBXO5	NM_012177	0.651996	2.26e-05	0.242089	---	5.87842	0.17077	4.72366	7.26992	0.177192	5.92546	2.26e-05	2.5228	2.5228
8042788	NM_001615 // ACTG2 // actin, gamma 2, smooth muscle, enteric // 2p13.1 // 72 /// ENST00	ACTG2	NM_001615	0.653065	5.25e-05	0.619844	---	9.39697	0.347747	6.54352	7.25946	0.219749	5.78225	5.25e-05	0.200079	-4.99802
8113724	---		---	0.655491	0.00123496	0.65633	---	5.4127	0.241199	3.82765	4.3233	0.156686	3.35429	0.00123496	0.44245	-2.26014
7923378	NM_004078 // CSRP1 // cysteine and glycine-rich protein 1 // 1q32 // 1465 /// NM_001193	CSRP1	NM_004078	0.656592	0.00699242	0.423824	---	7.30896	0.273066	5.40546	6.22494	0.216313	3.5712	0.00699242	0.471983	-2.11872
7896727	---		---	0.656725	0.000844567	0.528643	---	5.1242	0.268751	2.55628	3.86761	0.154683	2.99929	0.000844567	0.403026	-2.48123
8089544	NM_199511 // CCDC80 // coiled-coil domain containing 80 // 3q13.2 // 151887 /// NM_1995	CCDC80	NM_199511	0.656901	6.66e-06	0.181424	---	6.72188	0.309265	3.69437	4.50265	0.257166	3.16554	6.66e-06	0.193304	-5.17319
8064844	NM_002592 // PCNA // proliferating cell nuclear antigen // 20pter-p12 // 5111 /// NM_18	PCNA	NM_002592	0.657389	0.000604316	0.122983	NM_182649 // GenMAPP // Cell_cycle_KEGG /// NM_182649 // GenMAPP // DNA_replication_Rea	6.71077	0.169626	5.92744	7.81784	0.204732	6.55863	0.000604316	2.03178	2.03178
7957649	NM_003095 // SNRPF // small nuclear ribonucleoprotein polypeptide F // 12q23.1 // 6636	SNRPF	NM_003095	0.659894	0.000218624	0.402213	NM_003095 // GenMAPP // mRNA_processing_Reactome /// NM_003095 // GenMAPP // mRNA_proce	5.09379	0.154209	3.53055	6.25837	0.198581	4.60672	0.000218624	2.27531	2.27531
8040036	NM_001011 // RPS7 // ribosomal protein S7 // 2p25 // 6201 /// ENST00000304921 // RPS7 /	RPS7	NM_001011	0.660661	0.000864919	0.455741	BC061901 // GenMAPP // Ribosomal_Proteins /// BC061901 // GenMAPP // mRNA_processing_bi	7.74667	0.171391	7.13342	8.95742	0.23274	7.74008	0.000864919	2.27253	2.27253
8046124	NM_005771 // DHRS9 // dehydrogenase/reductase (SDR family) member 9 // 2q31.1 // 10170	DHRS9	NM_005771	0.661008	1.18e-06	0.876549	---	7.51512	0.243818	5.99065	4.5188	0.288007	3.37245	1.18e-06	0.128208	-7.79981
8155802	NM_004293 // GDA // guanine deaminase // 9q21.13 // 9615 /// ENST00000358399 // GDA //	GDA	NM_004293	0.661683	0.00568805	0.78675	---	6.2623	0.126815	5.35037	5.22877	0.309231	2.9936	0.00568805	0.464651	-2.15215
8110606	NM_024850 // BTNL8 // butyrophilin-like 8 // 5q35.3 // 79908 /// NM_001159708 // BTNL8	BTNL8	NM_024850	0.661775	2.67e-06	0.120904	---	6.32844	0.227129	4.69637	4.31428	0.224063	2.97105	2.67e-06	0.262947	-3.80305
8151592	NM_001738 // CA1 // carbonic anhydrase I // 8q21.2 // 759 /// NM_001128829 // CA1 // ca	CA1	NM_001738	0.662548	2.78e-08	0.998288	---	10.6532	0.158503	9.17866	4.76798	0.512878	3.00558	2.78e-08	0.0170939	-58.5005
8158714	NM_014285 // EXOSC2 // exosome component 2 // 9q34 // 23404 /// ENST00000372358 // EXOS	EXOSC2	NM_014285	0.662995	5.6e-05	0.554416	---	5.07157	0.192627	3.89372	6.67893	0.236311	4.97043	5.6e-05	3.1678	3.1678
8120088	NM_005588 // MEP1A // meprin A, alpha (PABA peptide hydrolase) // 6p12-p11 // 4224 ///	MEP1A	NM_005588	0.663808	0.000937571	0.436475	---	8.75724	0.273083	5.58926	6.40171	0.447051	3.7977	0.000937571	0.229182	-4.36334
8005839	NM_014573 // TMEM97 // transmembrane protein 97 // 17q11.2 // 27346 /// ENST00000226230	TMEM97	NM_014573	0.664348	1.03e-05	0.20261	---	6.88116	0.230871	5.45794	8.60415	0.186866	6.97322	1.03e-05	3.29706	3.29706
8043363	NR_024204 // NCRNA00152 // non-protein coding RNA 152 // 2p11.2 // 112597 /// NR_024205	NCRNA00152	NR_024204	0.664856	0.0040191	0.327807	---	7.0442	0.242925	5.73425	8.02344	0.184799	7.04586	0.0040191	2.02052	2.02052
7909967	NM_001748 // CAPN2 // calpain 2, (m/II) large subunit // 1q41-q42 // 824 /// NM_0011460	CAPN2	NM_001748	0.664989	0.000576574	0.200801	NM_001748 // GenMAPP // Integrin-mediated_cell_adhesion_KEGG /// M23254 // GenMAPP // I	9.7655	0.182424	8.03047	8.71969	0.19495	7.1273	0.000576574	0.480547	-2.08096
7895358	---		---	0.665435	4.57e-08	0.102454	---	9.22295	0.103341	8.60982	10.2912	0.0860105	9.27458	4.57e-08	2.07059	2.07059
7895361	---		---	0.666318	0.00138597	0.346592	---	2.52144	0.208868	1.61519	3.97107	0.331709	1.78676	0.00138597	2.82715	2.82715
7896708	---		---	0.666875	0.00130733	0.706446	---	5.4832	0.26686	3.88074	3.61267	0.340981	1.83499	0.00130733	0.285944	-3.49718
8053690	BC032451 // IGK@ // immunoglobulin kappa locus // 2p12 // 50802 /// BC030813 // IGK@ //	IGK@	BC032451	0.666943	8.69e-06	0.0774572	---	8.91599	0.202262	7.14266	6.43705	0.421967	3.61445	8.69e-06	0.175546	-5.6965
8134631	NM_138494 // ZNF655 // zinc finger protein 655 // 7q22.1 // 79027 /// NM_001083956 // Z	ZNF655	NM_138494	0.667559	3.72e-06	0.0576134	---	6.60911	0.0776048	6.13553	5.07481	0.256389	3.74502	3.72e-06	0.347023	-2.88165
8084064	NM_006636 // MTHFD2 // methylenetetrahydrofolate dehydrogenase (NADP+ dependent) 2, met	MTHFD2	NM_006636	0.668376	1.21e-05	0.296254	NM_006636 // GenMAPP // Nucleotide_Metabolism /// NR_027405 // GenMAPP // Nucleotide_Me	6.22828	0.154377	5.19351	7.36792	0.131507	6.56979	1.21e-05	2.28611	2.28611
8042503	NM_002357 // MXD1 // MAX dimerization protein 1 // 2p13-p12 // 4084 /// ENST00000264444	MXD1	NM_002357	0.668665	7.86e-05	0.0221708	---	8.05509	0.256074	6.02398	6.7484	0.17505	5.43383	7.86e-05	0.408488	-2.44805
7960340	NM_202002 // FOXM1 // forkhead box M1 // 12p13 // 2305 /// NM_021953 // FOXM1 // forkhe	FOXM1	NM_202002	0.669662	0.000365785	0.289369	---	5.48026	0.16858	4.62351	6.56052	0.187418	5.27587	0.000365785	2.08592	2.08592
8091867	NM_000055 // BCHE // butyrylcholinesterase // 3q26.1-q26.2 // 590 /// ENST00000264381 /	BCHE	NM_000055	0.671302	0.000213284	0.180379	M16541 // GenMAPP // Irinotecan_pathway_PharmGKB /// M16474 // GenMAPP // Irinotecan_pa	2.79044	0.214515	1.72706	1.85829	0.0840875	1.53493	0.000213284	0.496359	-2.01467
8122396	NM_016108 // AIG1 // androgen-induced 1 // 6q24.2 // 51390 /// ENST00000357847 // AIG1	AIG1	NM_016108	0.671843	4.88e-07	0.0390052	---	6.45919	0.125201	5.71407	7.73893	0.148369	6.31213	4.88e-07	2.3497	2.3497
7951385	NM_004347 // CASP5 // caspase 5, apoptosis-related cysteine peptidase // 11q22.2-q22.3	CASP5	NM_004347	0.672048	0.00232702	0.822812	---	8.13673	0.359812	5.02392	6.03948	0.369341	3.58416	0.00232702	0.240065	-4.16555
8088745	NM_015123 // FRMD4B // FERM domain containing 4B // 3p14.1 // 23150 /// ENST00000398540	FRMD4B	NM_015123	0.672131	4.38e-05	0.206602	---	7.00483	0.166174	5.93145	5.91488	0.140576	4.69246	4.38e-05	0.459713	-2.17527
7904452	AB096683 // FAM72D // family with sequence similarity 72, member D // 1q21.1 // 728833	FAM72D	AB096683	0.672346	7.53e-05	0.235541	---	4.90641	0.236711	3.38386	6.50187	0.202149	4.53323	7.53e-05	2.91381	2.91381
7893806	---		---	0.672862	0.000690729	0.0163319	---	6.26991	0.292304	3.2665	7.45341	0.209061	5.81233	0.000690729	2.26297	2.26297
8043835	BC021264 // C2orf15 // chromosome 2 open reading frame 15 // 2q11.2 // 150590 /// ENST0	C2orf15	BC021264	0.672935	0.000159319	0.527007	---	3.21564	0.112401	2.68909	4.49769	0.214359	3.42201	0.000159319	2.31443	2.31443
7938951	NM_213599 // ANO5 // anoctamin 5 // 11p14.3 // 203859 /// NM_001142649 // ANO5 // anoct	ANO5	NM_213599	0.673446	6.72e-08	0.285574	---	4.79505	0.18568	3.26225	3.08029	0.0781471	2.72822	6.72e-08	0.303666	-3.29309
7968734	NM_014252 // SLC25A15 // solute carrier family 25 (mitochondrial carrier; ornithine tra	SLC25A15	NM_014252	0.673824	0.000839007	0.413497	---	4.52281	0.163729	3.46143	5.61743	0.204105	4.10835	0.000839007	2.10083	2.10083
7894429	---		---	0.673953	0.0025342	0.0101771	---	7.47929	0.386564	4.52676	8.87275	0.242924	7.16942	0.0025342	2.38254	2.38254
8027778	NR_028406 // FXYD5 // FXYD domain containing ion transport regulator 5 // 19q13.12 // 5	FXYD5	NR_028406	0.674275	0.000181185	0.535766	---	5.79757	0.107998	5.13377	6.80751	0.17459	5.83746	0.000181185	2.02308	2.02308
8118242	NM_021246 // LY6G6D // lymphocyte antigen 6 complex, locus G6D // 6p21.3 // 58530 /// B	LY6G6D	NM_021246	0.674547	4.32e-05	0.120898	---	3.50485	0.15045	2.90689	5.73375	0.455273	3.25104	4.32e-05	4.91455	4.91455
8152255	NM_030780 // SLC25A32 // solute carrier family 25, member 32 // 8q22.3 // 81034 /// NM_	SLC25A32	NM_030780	0.675073	7.66e-05	0.114734	---	6.90216	0.122573	5.91878	8.07746	0.200297	6.25937	7.66e-05	2.13769	2.13769
8136095	NM_015328 // AHCYL2 // adenosylhomocysteinase-like 2 // 7q32.1 // 23382 /// NM_00113072	AHCYL2	NM_015328	0.675217	2.07e-06	0.463532	---	8.6646	0.211179	6.18402	6.34444	0.256212	4.07986	2.07e-06	0.206352	-4.84609
7892652	---		---	0.675307	0.000199795	0.0352455	---	8.32036	0.325099	5.31357	9.80838	0.224997	7.46084	0.000199795	2.86921	2.86921
8168794	NM_006733 // CENPI // centromere protein I // Xq22.1 // 2491 /// ENST00000372927 // CEN	CENPI	NM_006733	0.675444	6.65e-05	0.182612	---	4.01782	0.129774	2.97171	5.33436	0.201977	3.72113	6.65e-05	2.26014	2.26014
7895068	---		---	0.675659	0.000184108	0.366567	---	7.47021	0.349218	4.24313	9.24384	0.147285	7.81472	0.000184108	3.49049	3.49049
8060997	NM_018327 // SPTLC3 // serine palmitoyltransferase, long chain base subunit 3 // 20p12.	SPTLC3	NM_018327	0.675731	0.000327108	0.149031	---	5.55416	0.188355	4.33384	4.38891	0.245753	3.52145	0.000327108	0.415223	-2.40834
7925611	NM_022366 // TFB2M // transcription factor B2, mitochondrial // 1q44 // 64216 /// ENST0	TFB2M	NM_022366	0.67731	0.000262336	0.0241363	---	5.8151	0.184696	4.26564	6.8883	0.198626	4.87248	0.000262336	2.00676	2.00676
8069795	NM_199328 // CLDN8 // claudin 8 // 21q22.11 // 9073 /// ENST00000399899 // CLDN8 // cla	CLDN8	NM_199328	0.677459	2.66e-06	0.910515	---	6.73238	0.381331	3.3433	2.83543	0.337513	1.93338	2.66e-06	0.0673752	-14.8423
8061579	NM_012112 // TPX2 // TPX2, microtubule-associated, homolog (Xenopus laevis) // 20q11.2	TPX2	NM_012112	0.678753	1.91e-07	0.601322	---	6.0753	0.201712	4.89098	8.52862	0.205736	6.7846	1.91e-07	5.54453	5.54453
8048120	NM_004044 // ATIC // 5-aminoimidazole-4-carboxamide ribonucleotide formyltransferase/IM	ATIC	NM_004044	0.678861	5.36e-05	0.025298	---	6.88636	0.229591	5.11253	8.25538	0.221467	5.99624	5.36e-05	2.57538	2.57538
8102523	NM_000134 // FABP2 // fatty acid binding protein 2, intestinal // 4q28-q31 // 2169 ///	FABP2	NM_000134	0.680374	1.74e-06	0.497045	---	8.1927	0.211081	6.39339	5.11242	0.373815	2.95044	1.74e-06	0.117151	-8.536
7938890	NM_005788 // PRMT3 // protein arginine methyltransferase 3 // 11p15.1 // 10196 /// NM_0	PRMT3	NM_005788	0.68044	2.02e-06	0.0064515	---	5.56085	0.123654	4.94444	7.10456	0.261409	4.24225	2.02e-06	2.80322	2.80322
8102800	NM_014331 // SLC7A11 // solute carrier family 7, (cationic amino acid transporter, y+ s	SLC7A11	NM_014331	0.680547	2.29e-05	0.199908	---	4.37658	0.216843	3.18089	6.25766	0.288762	4.30592	2.29e-05	3.86222	3.86222
7894978	---		---	0.681308	0.00250242	0.137558	---	8.03491	0.248032	6.91025	9.33696	0.278796	7.10804	0.00250242	2.34238	2.34238
8147262	NM_016023 // OTUD6B // OTU domain containing 6B // 8q21.3 // 51633 /// ENST00000285420	OTUD6B	NM_016023	0.681382	0.00021991	0.141648	---	6.85226	0.185875	5.03894	7.92675	0.166069	6.81442	0.00021991	2.10488	2.10488
8081001	NM_002942 // ROBO2 // roundabout, axon guidance receptor, homolog 2 (Drosophila) // 3p1	ROBO2	NM_002942	0.681747	0.00293282	0.296481	---	3.47307	0.111075	2.66342	4.40428	0.284658	3.06859	0.00293282	2.07129	2.07129
7956658	NM_004731 // SLC16A7 // solute carrier family 16, member 7 (monocarboxylic acid transpo	SLC16A7	NM_004731	0.682981	8.71e-06	0.591453	---	4.47529	0.124535	3.76126	3.43253	0.102699	2.69787	8.71e-06	0.48296	-2.07057
8007420	NM_003734 // AOC3 // amine oxidase, copper containing 3 (vascular adhesion protein 1) /	AOC3	NM_003734	0.683112	0.00108137	0.613344	---	4.31314	0.238704	2.55919	3.24275	0.108174	2.66349	0.00108137	0.470845	-2.12384
8139207	NM_002192 // INHBA // inhibin, beta A // 7p15-p13 // 3624 /// ENST00000242208 // INHBA	INHBA	NM_002192	0.68346	2.32e-09	0.41206	NM_002192 // GenMAPP // TGF_Beta_Signaling_Pathway /// J03634 // GenMAPP // TGF_Beta_Si	3.50027	0.0910391	2.85801	5.34828	0.15508	4.09599	2.32e-09	3.84182	3.84182
8081564	NM_198196 // CD96 // CD96 molecule // 3q13.13-q13.2 // 10225 /// NM_005816 // CD96 // C	CD96	NM_198196	0.683793	4.06e-06	0.269716	---	5.23852	0.18412	3.91195	3.78221	0.155464	2.7939	4.06e-06	0.345844	-2.89148
8109194	NM_000112 // SLC26A2 // solute carrier family 26 (sulfate transporter), member 2 // 5q3	SLC26A2	NM_000112	0.684391	2.13e-06	0.221443	---	10.0437	0.123237	8.93547	7.13174	0.452836	4.6028	2.13e-06	0.117511	-8.50988
8127563	NM_004370 // COL12A1 // collagen, type XII, alpha 1 // 6q12-q13 // 1303 /// NM_080645 /	COL12A1	NM_004370	0.685149	2.95e-05	0.520418	---	5.46465	0.177979	4.16681	7.27825	0.247733	4.47984	2.95e-05	3.36711	3.36711
7953697	---		---	0.686037	1.73e-09	0.00503624	---	4.9043	0.155202	3.84646	6.61126	0.145866	5.40856	1.73e-09	3.24362	3.24362
7995797	NM_175617 // MT1E // metallothionein 1E // 16q13 // 4493 /// BC009699 // MT1E // metall	MT1E	NM_175617	0.68614	5.34e-06	0.909094	---	8.33452	0.123279	7.63195	5.9868	0.294666	4.35276	5.34e-06	0.201746	-4.95673
7892699	---		---	0.687019	0.000712365	0.461495	---	4.9456	0.334905	1.65562	6.89055	0.311719	3.69846	0.000712365	3.77249	3.77249
7961580	NM_018640 // LMO3 // LIM domain only 3 (rhombotin-like 2) // 12p12.3 // 55885 /// NM_00	LMO3	NM_018640	0.688263	0.00335965	0.83025	---	5.26015	0.335421	3.71707	3.9079	0.173764	2.70601	0.00335965	0.368412	-2.71435
8150846	NM_152417 // TMEM68 // transmembrane protein 68 // 8q12.1 // 137695 /// ENST00000334667	TMEM68	NM_152417	0.689461	4.78e-05	0.22632	---	5.18623	0.104243	4.48891	6.21105	0.166517	4.99976	4.78e-05	2.0133	2.0133
7925062	NM_020808 // SIPA1L2 // signal-induced proliferation-associated 1 like 2 // 1q42.2 // 5	SIPA1L2	NM_020808	0.689885	1.07e-05	0.0711837	---	6.01644	0.135249	5.02171	5.03271	0.136312	4.03203	1.07e-05	0.497006	-2.01205
8142171	NM_000111 // SLC26A3 // solute carrier family 26, member 3 // 7q31 // 1811 /// ENST0000	SLC26A3	NM_000111	0.690035	2.96e-06	0.156791	---	11.481	0.10675	10.2948	7.47286	0.660654	3.26315	2.96e-06	0.0555209	-18.0112
7904364	NM_006784 // WDR3 // WD repeat domain 3 // 1p12 // 10885 /// ENST00000349139 // WDR3 //	WDR3	NM_006784	0.69021	7.26e-05	0.167751	---	3.83149	0.172055	2.73122	5.36382	0.259243	3.1613	7.26e-05	2.78707	2.78707
7895602	---		---	0.69039	0.000153776	0.79418	---	8.40251	0.219194	6.35291	9.69623	0.128431	8.76474	0.000153776	2.53033	2.53033
8141395	NM_005916 // MCM7 // minichromosome maintenance complex component 7 // 7q21.3-q22.1 //	MCM7	NM_005916	0.690785	8.44e-08	0.380923	NM_182776 // GenMAPP // Cell_cycle_KEGG /// NM_182776 // GenMAPP // DNA_replication_Rea	6.12024	0.169879	5.04866	7.97818	0.137423	6.75538	8.44e-08	3.69878	3.69878
8118548	NM_019111 // HLA-DRA // major histocompatibility complex, class II, DR alpha // 6p21.3	HLA-DRA	NM_019111	0.692052	0.00426921	0.211742	---	9.52139	0.246403	7.46325	8.12486	0.366002	5.75049	0.00426921	0.37877	-2.64012
8047223	NM_002157 // HSPE1 // heat shock 10kDa protein 1 (chaperonin 10) // 2q33.1 // 3336 ///	HSPE1	NM_002157	0.693247	4.42e-05	0.104315	---	6.43757	0.143344	5.19609	7.62702	0.191688	6.23061	4.42e-05	2.24474	2.24474
8090098	NM_053025 // MYLK // myosin light chain kinase // 3q21 // 4638 /// NM_053026 // MYLK //	MYLK	NM_053025	0.693546	2.17e-05	0.98011	---	7.03054	0.245726	5.33664	5.34091	0.1047	4.56383	2.17e-05	0.293217	-3.41045
7916986	NM_173808 // NEGR1 // neuronal growth regulator 1 // 1p31.1 // 257194 /// ENST000003577	NEGR1	NM_173808	0.693575	3.8e-05	0.675969	---	5.78971	0.286134	3.98447	4.139	0.11923	3.58195	3.8e-05	0.294067	-3.40059
8046461	NM_133646 // ZAK // sterile alpha motif and leucine zipper containing kinase AZK // 2q2	ZAK	NM_133646	0.693673	9.65e-06	0.463058	---	5.13223	0.20616	3.78592	6.94283	0.191598	5.64962	9.65e-06	3.39423	3.39423
7930194	NM_017649 // CNNM2 // cyclin M2 // 10q24.32 // 54805 /// NM_199076 // CNNM2 // cyclin M	CNNM2	NM_017649	0.694981	3.18e-05	0.334364	---	6.00864	0.169927	4.88522	4.91562	0.122836	3.91222	3.18e-05	0.465288	-2.14921
7925823	NM_012341 // GTPBP4 // GTP binding protein 4 // 10p15-p14 // 23560 /// ENST00000360803	GTPBP4	NM_012341	0.696211	1.05e-06	0.0625916	---	6.17263	0.119672	5.268	7.43334	0.158256	5.98947	1.05e-06	2.37425	2.37425
8120838	NM_003318 // TTK // TTK protein kinase // 6q13-q21 // 7272 /// NM_001166691 // TTK // T	TTK	NM_003318	0.696524	1.48e-07	0.0923079	---	3.9465	0.193508	2.63929	6.10259	0.197424	4.69664	1.48e-07	4.11615	4.11615
7909164	NM_001910 // CTSE // cathepsin E // 1q31 // 1510 /// NM_148964 // CTSE // cathepsin E /	CTSE	NM_001910	0.697778	4.04e-06	0.611964	---	7.96538	0.28452	5.58926	5.04	0.292521	4.02413	4.04e-06	0.140535	-7.11564
7906348	NM_001765 // CD1C // CD1c molecule // 1q22-q23 // 911 /// ENST00000368170 // CD1C // CD	CD1C	NM_001765	0.698023	0.0026842	0.638602	---	4.18272	0.254522	2.83462	3.10387	0.116461	2.55075	0.0026842	0.482146	-2.07406
8099633	NM_013261 // PPARGC1A // peroxisome proliferator-activated receptor gamma, coactivator	PPARGC1A	NM_013261	0.698827	0.000144298	0.340243	---	8.24615	0.159972	6.95738	6.56769	0.323983	4.21567	0.000144298	0.300858	-3.32382
7927964	NM_002727 // SRGN // serglycin // 10q22.1 // 5552 /// NR_036430 // SRGN // serglycin //	SRGN	NM_002727	0.699409	0.00312789	0.279989	---	9.07204	0.201794	6.91809	7.88025	0.308623	5.82194	0.00312789	0.428262	-2.33502
8162850	NM_017746 // TEX10 // testis expressed 10 // 9q31.1 // 54881 /// NM_001161584 // TEX10	TEX10	NM_017746	0.700203	2.5e-05	0.010065	---	5.38156	0.171219	4.2121	6.50866	0.16882	5.03418	2.5e-05	2.06903	2.06903
8166784	NM_004615 // TSPAN7 // tetraspanin 7 // Xp11.4 // 7102 /// ENST00000378482 // TSPAN7 //	TSPAN7	NM_004615	0.700208	0.000236649	0.908065	---	7.70485	0.346535	4.2284	5.45727	0.250379	3.29848	0.000236649	0.211127	-4.73649
7899160	NM_001803 // CD52 // CD52 molecule // 1p36 // 1043 /// ENST00000374213 // CD52 // CD52	CD52	NM_001803	0.700587	0.00580731	0.693647	---	7.66875	0.373914	6.04348	6.0584	0.262067	4.72105	0.00580731	0.339767	-2.9432
8008900	NM_000717 // CA4 // carbonic anhydrase IV // 17q23 // 762 /// ENST00000300900 // CA4 //	CA4	NM_000717	0.700748	1.87e-07	0.133652	---	6.07008	0.216841	4.80588	4.11475	0.139417	3.31587	1.87e-07	0.265254	-3.76997
8054437	NM_022662 // ANAPC1 // anaphase promoting complex subunit 1 // 2q12.1 // 64682 /// ENST	ANAPC1	NM_022662	0.700895	0.000159393	0.0822982	NM_022662 // GenMAPP // Statin_Pathway_PharmGKB /// BC104902 // GenMAPP // Statin_Pathw	3.91687	0.16978	3.12308	4.99121	0.176197	3.50837	0.000159393	2.06118	2.06118
8075956	NM_006498 // LGALS2 // lectin, galactoside-binding, soluble, 2 // 22q12-q13|22q13.1 //	LGALS2	NM_006498	0.700985	0.000120268	0.955636	---	6.19932	0.174015	4.73059	4.17349	0.29078	2.71836	0.000120268	0.262475	-3.80989
7920128	NM_005620 // S100A11 // S100 calcium binding protein A11 // 1q21 // 6282 /// ENST000002	S100A11	NM_005620	0.70158	5.82e-05	0.831077	---	9.20413	0.157738	8.04104	10.2528	0.10297	9.40591	5.82e-05	2.09826	2.09826
7962183	NM_001005353 // AK4 // adenylate kinase 4 // 1p31.3 // 205 /// NM_013410 // AK4 // aden	AK4	NM_001005353	0.702116	0.004738	0.230975	---	5.37806	0.250211	3.59143	6.52282	0.244786	4.47532	0.004738	2.12538	2.12538
7927710	NM_001786 // CDK1 // cyclin-dependent kinase 1 // 10q21.1 // 983 /// NM_033379 // CDK1	CDK1	NM_001786	0.702125	1.62e-05	0.512829	NM_001786 // GenMAPP // Cell_cycle_KEGG /// NM_033379 // GenMAPP // Cell_cycle_KEGG ///	4.03862	0.121579	3.48019	5.61595	0.218503	4.34007	1.62e-05	2.85887	2.85887
8027002	NM_004864 // GDF15 // growth differentiation factor 15 // 19p13.11 // 9518 /// ENST0000	GDF15	NM_004864	0.70213	9.06e-05	0.807233	NM_004864 // GenMAPP // Cell_cycle_KEGG /// AF019770 // GenMAPP // Cell_cycle_KEGG	4.60343	0.142603	3.63865	5.97976	0.23111	4.13711	9.06e-05	2.73003	2.73003
8171921	NM_000109 // DMD // dystrophin // Xp21.2 // 1756 /// NM_004010 // DMD // dystrophin //	DMD	NM_000109	0.702249	0.000133631	0.639875	NM_000109 // GenMAPP // Striated_muscle_contraction /// NM_004010 // GenMAPP // Striate	5.4448	0.250632	3.94342	4.12156	0.108768	3.31799	0.000133631	0.372531	-2.68434
7925364	NM_018072 // HEATR1 // HEAT repeat containing 1 // 1q43 // 55127 /// ENST00000366582 //	HEATR1	NM_018072	0.702793	1.38e-06	0.0144746	---	5.79513	0.150637	5.02291	7.1334	0.166666	6.04422	1.38e-06	2.38554	2.38554
8155898	NM_001190482 // PCSK5 // proprotein convertase subtilisin/kexin type 5 // 9q21.3 // 512	PCSK5	NM_001190482	0.704811	1.45e-07	0.699043	---	6.34188	0.150614	5.34075	4.49526	0.146816	3.80917	1.45e-07	0.271837	-3.67867
8095986	NM_005139 // ANXA3 // annexin A3 // 4q21.21 // 306 /// ENST00000264908 // ANXA3 // anne	ANXA3	NM_005139	0.705275	0.00303484	0.401309	NM_005139 // GenMAPP // Prostaglandin_synthesis_regulation /// BC000871 // GenMAPP // P	6.51795	0.192168	5.508	7.57536	0.22817	6.22827	0.00303484	2.0711	2.0711
8105340	NM_006144 // GZMA // granzyme A (granzyme 1, cytotoxic T-lymphocyte-associated serine e	GZMA	NM_006144	0.706199	0.00118413	0.188742	---	6.02453	0.235822	4.28673	4.68341	0.306213	3.5658	0.00118413	0.384746	-2.59912
7970467	NM_174928 // N6AMT2 // N-6 adenine-specific DNA methyltransferase 2 (putative) // 13q12	N6AMT2	NM_174928	0.706467	9.09e-06	0.35213	---	4.48689	0.119422	3.94237	5.7137	0.16398	4.85668	9.09e-06	2.36941	2.36941
7927599	NM_019893 // ASAH2 // N-acylsphingosine amidohydrolase (non-lysosomal ceramidase) 2 //	ASAH2	NM_019893	0.70665	0.00287956	0.449098	---	5.44873	0.25945	3.46445	6.57994	0.183559	4.67667	0.00287956	2.19871	2.19871
8114787	NM_005471 // GNPDA1 // glucosamine-6-phosphate deaminase 1 // 5q21 // 10007 /// ENST000	GNPDA1	NM_005471	0.707161	1.27e-06	0.407023	---	4.80534	0.158354	3.7422	6.25689	0.134894	5.0656	1.27e-06	2.76871	2.76871
8012830	NM_001004313 // TMEM220 // transmembrane protein 220 // 17p13.1 // 388335 /// ENST00000	TMEM220	NM_001004313	0.707442	2.92e-06	0.113561	---	5.24252	0.227464	3.82642	3.78916	0.0946796	3.32088	2.92e-06	0.355387	-2.81383
8127031	NM_002388 // MCM3 // minichromosome maintenance complex component 3 // 6p12 // 4172 ///	MCM3	NM_002388	0.707985	8.21e-06	0.213585	NM_002388 // GenMAPP // Cell_cycle_KEGG /// NM_002388 // GenMAPP // DNA_replication_Rea	5.27615	0.145789	4.41976	6.61014	0.169184	5.47458	8.21e-06	2.4858	2.4858
7956076	NM_001798 // CDK2 // cyclin-dependent kinase 2 // 12q13 // 1017 /// NM_052827 // CDK2 /	CDK2	NM_001798	0.708363	0.000459494	0.76984	NM_001798 // GenMAPP // Cell_cycle_KEGG /// NM_001798 // GenMAPP // DNA_replication_Rea	5.27559	0.217955	4.20527	6.49953	0.139252	5.45952	0.000459494	2.33541	2.33541
7926259	NM_182751 // MCM10 // minichromosome maintenance complex component 10 // 10p13 // 55388	MCM10	NM_182751	0.708855	0.000103971	0.108285	---	4.04672	0.187148	2.74862	5.54098	0.251579	3.34673	0.000103971	2.66779	2.66779
8096116	NM_032717 // AGPAT9 // 1-acylglycerol-3-phosphate O-acyltransferase 9 // 4q21.23 // 848	AGPAT9	NM_032717	0.709853	0.000127141	0.659325	---	6.14533	0.238685	4.60978	4.63516	0.171518	3.50758	0.000127141	0.352679	-2.83544
7895098	---		---	0.710057	3.81e-05	0.385937	---	7.21516	0.219973	4.98704	8.59758	0.136641	7.7112	3.81e-05	2.60496	2.60496
8171248	NM_000216 // KAL1 // Kallmann syndrome 1 sequence // Xp22.32 // 3730 /// ENST0000026264	KAL1	NM_000216	0.710512	0.000625757	0.0113477	---	3.05715	0.107003	2.66295	4.31987	0.350285	2.61949	0.000625757	2.26179	2.26179
8116537	NM_024850 // BTNL8 // butyrophilin-like 8 // 5q35.3 // 79908 /// NM_001040462 // BTNL8	BTNL8	NM_024850	0.711556	2.21e-06	0.090592	---	6.74517	0.231421	5.13062	4.69307	0.229035	3.40366	2.21e-06	0.258917	-3.86224
7926708	NM_024838 // THNSL1 // threonine synthase-like 1 (S. cerevisiae) // 10p12.1 // 79896 //	THNSL1	NM_024838	0.711648	4.74e-05	0.0311027	---	3.6363	0.146715	2.6039	4.78483	0.194968	3.8533	4.74e-05	2.11127	2.11127
8063729	NM_207032 // EDN3 // endothelin 3 // 20q13.2-q13.3 // 1908 /// NM_207034 // EDN3 // end	EDN3	NM_207032	0.712968	3.95e-07	0.100292	---	7.00254	0.285964	4.41373	4.66403	0.166109	3.74864	3.95e-07	0.202201	-4.94557
8079294	NM_015004 // EXOSC7 // exosome component 7 // 3p21.31 // 23016 /// NR_023353 // EXOSC7	EXOSC7	NM_015004	0.713077	4.63e-06	0.00518535	---	5.20009	0.152256	4.13439	6.39534	0.184735	4.32014	4.63e-06	2.19598	2.19598
7893477	---		---	0.713611	0.00212474	0.0827871	---	7.05345	0.352662	4.37251	8.29346	0.153346	7.30543	0.00212474	2.36734	2.36734
8083260	NM_001870 // CPA3 // carboxypeptidase A3 (mast cell) // 3q21-q25 // 1359 /// ENST000002	CPA3	NM_001870	0.713752	0.000196191	0.251252	---	5.12352	0.31871	3.27425	3.50554	0.2171	2.65433	0.000196191	0.299536	-3.3385
8081488	NM_007072 // HHLA2 // HERV-H LTR-associating 2 // 3q13.13 // 11148 /// ENST00000357759	HHLA2	NM_007072	0.714951	5.2e-06	0.53844	---	9.1815	0.259126	6.10374	6.41308	0.320974	4.24163	5.2e-06	0.148159	-6.74952
8166049	NM_001039091 // PRPS2 // phosphoribosyl pyrophosphate synthetase 2 // Xp22.3-p22.2 // 5	PRPS2	NM_001039091	0.716422	0.000260395	0.32073	NM_001039091 // GenMAPP // Nucleotide_Metabolism /// NM_002765 // GenMAPP // Nucleotide	5.88431	0.173412	4.51074	7.00019	0.187443	5.31696	0.000260395	2.16644	2.16644
7997099	NM_012426 // SF3B3 // splicing factor 3b, subunit 3, 130kDa // 16q22.1 // 23450 /// ENS	SF3B3	NM_012426	0.716585	7.77e-07	0.289745	---	6.53668	0.138348	5.60692	7.91109	0.14441	6.63073	7.77e-07	2.61029	2.61029
8053713	---		---	0.717587	1.45e-05	0.131514	---	10.3776	0.25858	7.54948	7.69743	0.418272	5.3104	1.45e-05	0.156664	-6.38307
8140686	NM_152754 // SEMA3D // sema domain, immunoglobulin domain (Ig), short basic domain, sec	SEMA3D	NM_152754	0.717633	8.79e-05	0.123635	---	3.88798	0.21521	2.81562	2.86059	0.0645947	2.50265	8.79e-05	0.484949	-2.06207
7957890	NM_014503 // UTP20 // UTP20, small subunit (SSU) processome component, homolog (yeast)	UTP20	NM_014503	0.717685	2.13e-05	0.0421824	---	5.08719	0.165708	4.06334	6.40276	0.18238	5.18467	2.13e-05	2.29212	2.29212
8175393	NM_004840 // ARHGEF6 // Rac/Cdc42 guanine nucleotide exchange factor (GEF) 6 // Xq26.3	ARHGEF6	NM_004840	0.718686	0.00097137	0.534364	---	5.65479	0.176742	3.98932	4.56224	0.20915	3.13588	0.00097137	0.456194	-2.19205
8099912	BC008502 // C4orf34 // chromosome 4 open reading frame 34 // 4p14 // 201895 /// ENST000	C4orf34	BC008502	0.720489	1.34e-05	0.584857	---	8.88279	0.0902811	8.3523	7.51997	0.190336	6.28499	1.34e-05	0.399512	-2.50305
7981737	---		---	0.720553	3.74e-05	0.0728632	---	8.37664	0.193995	7.31065	6.29294	0.376383	5.06303	3.74e-05	0.243974	-4.0988
8133477	NM_016328 // GTF2IRD1 // GTF2I repeat domain containing 1 // 7q11.23 // 9569 /// NM_005	GTF2IRD1	NM_016328	0.721614	6.79e-07	0.00989369	---	4.58579	0.109594	3.59358	5.79955	0.189223	3.97564	6.79e-07	2.3087	2.3087
8043438	ENST00000453166 // IGKV1-5 // immunoglobulin kappa variable 1-5 // 2p12 // 28299 /// EN	IGKV1-5	ENST00000453166	0.721828	1.21e-05	0.116285	---	10.2849	0.253182	7.49303	7.63888	0.410703	5.37345	1.21e-05	0.160602	-6.22657
8166230	NM_018360 // TXLNG // taxilin gamma // Xp22.2 // 55787 /// NM_001168683 // TXLNG // tax	TXLNG	NM_018360	0.722064	3.81e-05	0.143368	---	5.53462	0.155557	4.70762	7.01446	0.234385	5.19453	3.81e-05	2.68369	2.68369
8112045	NM_007036 // ESM1 // endothelial cell-specific molecule 1 // 5q11.2 // 11082 /// NM_001	ESM1	NM_007036	0.723858	1.07e-05	0.403976	---	2.90532	0.0542367	2.63511	4.00172	0.190285	3.12703	1.07e-05	2.25883	2.25883
8067011	NM_015339 // ADNP // activity-dependent neuroprotector homeobox // 20q13.13 // 23394 //	ADNP	NM_015339	0.724343	0.000177274	0.371988	---	7.20393	0.112255	6.19984	8.26554	0.184761	6.08804	0.000177274	2.04358	2.04358
7993680	NM_020314 // C16orf62 // chromosome 16 open reading frame 62 // 16p12.3 // 57020 /// BC	C16orf62	NM_020314	0.724471	0.000346868	0.955945	---	6.52786	0.102248	5.94595	5.13687	0.260463	3.56257	0.000346868	0.36925	-2.70819
7896520	---		---	0.725174	3.77e-07	0.0728978	---	4.12156	0.256771	2.20235	6.0456	0.119725	5.1899	3.77e-07	3.77709	3.77709
8023598	NM_173557 // RNF152 // ring finger protein 152 // 18q21.33 // 220441 /// ENST0000031282	RNF152	NM_173557	0.725179	2.46e-08	0.625671	---	7.08345	0.222152	5.33558	4.6902	0.120412	3.94152	2.46e-08	0.179651	-5.56636
8091811	NM_001041 // SI // sucrase-isomaltase (alpha-glucosidase) // 3q25.2-q26.2 // 6476 /// E	SI	NM_001041	0.725205	3.17e-07	0.720668	---	7.88161	0.300138	5.82186	3.87376	0.378129	2.4282	3.17e-07	0.0583399	-17.1409
8023497	NM_005603 // ATP8B1 // ATPase, aminophospholipid transporter, class I, type 8B, member	ATP8B1	NM_005603	0.725925	1.28e-06	0.00753956	---	9.0622	0.157775	7.82579	7.87689	0.166093	5.70656	1.28e-06	0.429571	-2.3279
7958425	NM_001917 // DAO // D-amino-acid oxidase // 12q24 // 1610 /// ENST00000228476 // DAO //	DAO	NM_001917	0.726263	1.3e-05	0.778201	---	3.79023	0.164641	2.65283	2.59259	0.0831694	2.10519	1.3e-05	0.433194	-2.30844
8047606	NM_001114132 // NBEAL1 // neurobeachin-like 1 // 2q33.2 // 65065 /// ENST00000444917 //	NBEAL1	NM_001114132	0.726484	4.51e-06	0.0285936	---	8.61032	0.174354	7.32567	7.28691	0.192031	5.92434	4.51e-06	0.384713	-2.59934
7995739	NM_020988 // GNAO1 // guanine nucleotide binding protein (G protein), alpha activating	GNAO1	NM_020988	0.726895	0.000325491	0.976	NM_138736 // GenMAPP // G_Protein_Signaling /// NM_138736 // GenMAPP // Calcium_regulat	5.19865	0.216256	4.1242	4.05501	0.0825937	3.57048	0.000325491	0.432151	-2.31401
8056491	NM_002977 // SCN9A // sodium channel, voltage-gated, type IX, alpha subunit // 2q24 //	SCN9A	NM_002977	0.727666	1.47e-08	0.383249	---	4.94435	0.170971	3.7482	3.07226	0.0906743	2.55841	1.47e-08	0.273438	-3.65713
7909146	AB096683 // FAM72D // family with sequence similarity 72, member D // 1q21.1 // 728833	FAM72D	AB096683	0.728055	3.96e-05	0.165891	---	4.78669	0.232189	3.50489	6.42517	0.202429	4.47285	3.96e-05	2.96729	2.96729
8152582	NM_024094 // DSCC1 // defective in sister chromatid cohesion 1 homolog (S. cerevisiae)	DSCC1	NM_024094	0.729891	5.74e-07	0.644226	---	3.42828	0.0946605	2.65233	5.10043	0.174298	3.88419	5.74e-07	3.02303	3.02303
8180356	---		---	0.731923	6.09e-05	0.364761	---	5.7126	0.157233	4.1471	6.80086	0.116894	5.78677	6.09e-05	2.02816	2.02816
8175924	NM_003491 // NAA10 // N(alpha)-acetyltransferase 10, NatA catalytic subunit // Xq28 //	NAA10	NM_003491	0.732178	0.000477717	0.356481	---	5.68781	0.163521	4.70301	6.73493	0.193202	5.49785	0.000477717	2.13229	2.13229
8059376	NM_006216 // SERPINE2 // serpin peptidase inhibitor, clade E (nexin, plasminogen activa	SERPINE2	NM_006216	0.733083	0.0035421	0.204365	---	5.68137	0.215458	3.91883	6.99763	0.327255	4.27932	0.0035421	2.4175	2.4175
7939642	NM_052854 // CREB3L1 // cAMP responsive element binding protein 3-like 1 // 11p11.2 //	CREB3L1	NM_052854	0.733375	4.11e-05	0.153839	NM_052854 // GenMAPP // G1_to_S_cell_cycle_Reactome /// AB063321 // GenMAPP // G1_to_S_	6.55385	0.166071	5.53929	5.11995	0.211122	4.05934	4.11e-05	0.395364	-2.52931
8179481	NM_019111 // HLA-DRA // major histocompatibility complex, class II, DR alpha // 6p21.3	HLA-DRA	NM_019111	0.733386	0.00440264	0.227099	---	9.68359	0.239884	7.68279	8.30488	0.360994	5.9135	0.00440264	0.384901	-2.59807
8138392	NM_176813 // AGR3 // anterior gradient homolog 3 (Xenopus laevis) // 7p21.1 // 155465 /	AGR3	NM_176813	0.733401	0.000287479	0.906118	---	8.34367	0.218682	7.06582	5.3457	0.534004	2.51178	0.000287479	0.130865	-7.64147
8040142	NM_016207 // CPSF3 // cleavage and polyadenylation specific factor 3, 73kDa // 2p25.1 /	CPSF3	NM_016207	0.733565	1.06e-07	1.27e-05	BC011654 // GenMAPP // mRNA_processing_Reactome	7.64672	0.189538	5.98516	8.85645	0.171879	6.94743	1.06e-07	2.14911	2.14911
7960947	NM_000014 // A2M // alpha-2-macroglobulin // 12p13.31 // 2 /// ENST00000318602 // A2M /	A2M	NM_000014	0.733904	0.000469953	0.626717	---	8.47784	0.192289	6.66706	7.23929	0.209985	5.78097	0.000469953	0.410328	-2.43708
7922029	NM_005814 // GPA33 // glycoprotein A33 (transmembrane) // 1q24.1 // 10223 /// ENST00000	GPA33	NM_005814	0.733929	1.09e-05	0.029021	---	8.98889	0.200031	7.33298	7.27833	0.280687	4.2269	1.09e-05	0.308487	-3.24162
7896717	---		---	0.735228	0.00380853	0.796233	---	5.92355	0.294652	4.61103	4.60773	0.154694	3.91544	0.00380853	0.423604	-2.36069
8097857	NM_032117 // MND1 // meiotic nuclear divisions 1 homolog (S. cerevisiae) // 4q31.3 // 8	MND1	NM_032117	0.735456	0.000891614	0.788913	---	4.4109	0.24907	2.88132	6.08927	0.275732	3.81673	0.000891614	3.12908	3.12908
7929334	NM_018131 // CEP55 // centrosomal protein 55kDa // 10q23.33 // 55165 /// NM_001127182 /	CEP55	NM_018131	0.736656	2.77e-06	0.502589	---	5.06735	0.210085	3.61511	6.88845	0.153891	5.51174	2.77e-06	3.51896	3.51896
8081277	NM_020202 // NIT2 // nitrilase family, member 2 // 3q12.2 // 56954 /// ENST00000394140	NIT2	NM_020202	0.736799	0.000143418	0.721723	---	6.50357	0.138111	5.37091	7.77119	0.184658	6.89798	0.000143418	2.31162	2.31162
7894269	---		---	0.737021	4.73e-06	0.00854022	---	8.25587	0.173772	6.49267	9.36762	0.168352	7.78351	4.73e-06	2.20262	2.20262
8131583	NM_001159767 // BZW2 // basic leucine zipper and W2 domains 2 // 7p21.1 // 28969 /// NM	BZW2	NM_001159767	0.737255	1.74e-07	0.00261657	---	7.31954	0.149151	6.49903	8.86483	0.200731	7.20985	1.74e-07	2.72671	2.72671
7908459	NM_000186 // CFH // complement factor H // 1q32 // 3075 /// NM_001014975 // CFH // comp	CFH	NM_000186	0.737277	5.89e-06	0.0357958	---	8.30263	0.262481	5.57502	6.65301	0.207647	5.73364	5.89e-06	0.293079	-3.41205
7983704	NM_181789 // GLDN // gliomedin // 15q21.2 // 342035 /// ENST00000335449 // GLDN // glio	GLDN	NM_181789	0.737521	0.00280188	0.961084	---	4.71094	0.290068	3.34681	3.54229	0.0967937	3.0919	0.00280188	0.425325	-2.35115
7926410	NM_002438 // MRC1 // mannose receptor, C type 1 // 10p12.33 // 4360 /// NM_001009567 //	MRC1	NM_002438	0.738113	0.00178979	0.0227215	---	5.4496	0.213033	4.0223	4.50791	0.28778	3.43207	0.00178979	0.474605	-2.10702
7926451	NM_002438 // MRC1 // mannose receptor, C type 1 // 10p12.33 // 4360 /// NM_001009567 //	MRC1	NM_002438	0.738113	0.00178979	0.0227215	---	5.4496	0.213033	4.0223	4.50791	0.28778	3.43207	0.00178979	0.474605	-2.10702
7917283	NM_153259 // MCOLN2 // mucolipin 2 // 1p22 // 255231 /// ENST00000370608 // MCOLN2 // m	MCOLN2	NM_153259	0.740226	0.00202532	0.50683	---	7.22368	0.23298	5.5385	5.63794	0.336083	3.57954	0.00202532	0.343778	-2.90885
8053406	NM_017750 // RETSAT // retinol saturase (all-trans-retinol 13,14-reductase) // 2p11.2 /	RETSAT	NM_017750	0.741754	0.000335516	0.182482	---	7.63846	0.293527	4.99277	6.3222	0.0931907	5.59234	0.000335516	0.414864	-2.41043
7981724	BC021276 // IGHD // immunoglobulin heavy constant delta // 14q32.33 // 3495 /// BC09251	IGHD	BC021276	0.743191	3.44e-05	0.169194	---	10.2979	0.200873	8.90063	7.39441	0.525652	4.71149	3.44e-05	0.136065	-7.34944
8080511	NM_000720 // CACNA1D // calcium channel, voltage-dependent, L type, alpha 1D subunit //	CACNA1D	NM_000720	0.743357	0.00122121	0.482645	M83566 // GenMAPP // Calcium_regulation_in_cardiac_cells	4.35212	0.118676	3.65822	5.3649	0.234286	4.22086	0.00122121	2.07565	2.07565
7948667	NM_001620 // AHNAK // AHNAK nucleoprotein // 11q12.2 // 79026 /// NM_024060 // AHNAK //	AHNAK	NM_001620	0.743495	2.67e-07	0.346708	---	8.11646	0.123345	7.18557	6.76767	0.138778	6.07315	2.67e-07	0.384954	-2.59771
7954589	NM_001029874 // REP15 // RAB15 effector protein // 12p11.22 // 387849 /// ENST000003107	REP15	NM_001029874	0.745164	0.000335619	0.984738	---	7.53956	0.285456	5.38681	4.59125	0.454143	2.69567	0.000335619	0.142549	-7.01514
7961514	NM_001190839 // MGP // matrix Gla protein // 12p12.3 // 4256 /// NM_000900 // MGP // ma	MGP	NM_001190839	0.745341	0.00148973	0.328645	---	7.62669	0.344931	4.48586	6.2095	0.217967	4.89014	0.00148973	0.347035	-2.88155
7951008	NM_024116 // TAF1D // TATA box binding protein (TBP)-associated factor, RNA polymerase	TAF1D	NM_024116	0.745516	2.68e-05	0.0818082	---	6.58153	0.121917	5.5115	7.67781	0.175934	5.94012	2.68e-05	2.08954	2.08954
8152606	NM_021021 // SNTB1 // syntrophin, beta 1 (dystrophin-associated protein A1, 59kDa, basi	SNTB1	NM_021021	0.745882	2.91e-06	0.887056	---	5.56558	0.07938	4.99278	6.82691	0.149659	6.10041	2.91e-06	2.4273	2.4273
8063000	NM_006103 // WFDC2 // WAP four-disulfide core domain 2 // 20q12-q13.2 // 10406 /// ENST	WFDC2	NM_006103	0.746583	0.00207966	0.926384	---	7.23923	0.20743	5.59017	6.16646	0.152218	5.21301	0.00207966	0.476312	-2.09947
7918620	AK093435 // FLJ36116 // hypothetical locus LOC388666 // 1p13.2 // 388666	FLJ36116	AK093435	0.746635	0.000376817	0.189252	---	4.95103	0.151099	4.15698	6.06866	0.206429	4.01779	0.000376817	2.09949	2.09949
8178193	NM_019111 // HLA-DRA // major histocompatibility complex, class II, DR alpha // 6p21.3	HLA-DRA	NM_019111	0.748631	0.00452155	0.199292	---	9.96766	0.232584	7.99672	8.59516	0.366873	6.16519	0.00452155	0.38986	-2.56502
7924150	NM_018252 // TMEM206 // transmembrane protein 206 // 1q32.3 // 55248 /// ENST0000026145	TMEM206	NM_018252	0.748734	0.00033807	0.891203	---	4.06804	0.127765	3.61039	5.28101	0.193122	3.52831	0.00033807	2.23111	2.23111
8132943	NM_001762 // CCT6A // chaperonin containing TCP1, subunit 6A (zeta 1) // 7p11.2 // 908	CCT6A	NM_001762	0.749309	5.64e-09	0.0168139	---	7.40164	0.139126	6.50724	8.85272	0.109862	7.97431	5.64e-09	2.71717	2.71717
8063566	NM_003610 // RAE1 // RAE1 RNA export 1 homolog (S. pombe) // 20q13.31 // 8480 /// NM_00	RAE1	NM_003610	0.749836	1.15e-07	0.0252505	---	4.97761	0.153956	3.65118	6.44995	0.150428	5.18068	1.15e-07	2.76316	2.76316
7904361	NM_017709 // FAM46C // family with sequence similarity 46, member C // 1p12 // 54855 //	FAM46C	NM_017709	0.750175	2.47e-06	0.206731	---	7.12062	0.128428	6.34457	5.23755	0.256919	4.2322	2.47e-06	0.275677	-3.62744
8043456	---		---	0.750764	7.44e-05	0.196833	---	3.6731	0.183973	2.57189	2.53028	0.163415	1.98985	7.44e-05	0.435999	-2.29358
8171876	NM_005371 // METTL1 // methyltransferase like 1 // 12q13 // 4234 /// NM_023033 // METTL	METTL1	NM_005371	0.751283	9.1e-05	0.174914	---	4.63191	0.167933	3.31723	5.86829	0.202358	4.44878	9.1e-05	2.36704	2.36704
8131944	NM_004289 // NFE2L3 // nuclear factor (erythroid-derived 2)-like 3 // 7p15.2 // 9603 //	NFE2L3	NM_004289	0.751581	6.51e-05	0.651438	---	5.10194	0.182333	3.7767	6.5279	0.177774	4.82429	6.51e-05	2.67682	2.67682
8131631	NM_178423 // HDAC9 // histone deacetylase 9 // 7p21.1 // 9734 /// NM_178425 // HDAC9 //	HDAC9	NM_178423	0.752321	6.68e-09	0.765576	---	4.58638	0.0709721	4.23996	3.49273	0.0735272	3.05362	6.68e-09	0.464354	-2.15353
7895441	---		---	0.752945	0.000472553	0.00259521	---	5.56853	0.289562	3.13162	6.85718	0.277909	5.22438	0.000472553	2.34286	2.34286
7909568	NM_016448 // DTL // denticleless homolog (Drosophila) // 1q32 // 51514 /// ENST00000366	DTL	NM_016448	0.753514	0.000384926	0.349582	---	5.65703	0.298064	2.88751	7.35202	0.244103	5.48414	0.000384926	3.18756	3.18756
7915926	NM_001048166 // STIL // SCL/TAL1 interrupting locus // 1q32|1p32 // 6491 /// NM_003035	STIL	NM_001048166	0.754866	2.01e-06	0.158993	---	4.73187	0.163137	3.55467	6.32061	0.16756	5.26737	2.01e-06	2.83582	2.83582
7997491	NM_002153 // HSD17B2 // hydroxysteroid (17-beta) dehydrogenase 2 // 16q24.1-q24.2 // 32	HSD17B2	NM_002153	0.755173	9.03e-06	0.640552	NM_002153 // GenMAPP // Steroid_Biosynthesis /// BC009581 // GenMAPP // Steroid_Biosynt	7.83739	0.284907	5.02718	5.52692	0.197298	4.36533	9.03e-06	0.208185	-4.80343
7943892	NM_181351 // NCAM1 // neural cell adhesion molecule 1 // 11q23.1 // 4684 /// NM_000615	NCAM1	NM_181351	0.755495	2.1e-05	0.463404	---	4.67234	0.152019	4.02641	3.59659	0.124351	2.80013	2.1e-05	0.452004	-2.21237
8147785	NM_015420 // DCAF13 // DDB1 and CUL4 associated factor 13 // 8q22.3 // 25879 /// ENST00	DCAF13	NM_015420	0.755603	3.61e-07	0.0825367	---	5.94916	0.11904	5.32117	7.26927	0.146147	5.9269	3.61e-07	2.46888	2.46888
7957467	NM_001009894 // C12orf29 // chromosome 12 open reading frame 29 // 12q21.32 // 91298 //	C12orf29	NM_001009894	0.756761	0.000452629	0.341153	---	6.0092	0.201524	4.81225	7.21582	0.1995	5.65341	0.000452629	2.29631	2.29631
8106193	NM_032175 // UTP15 // UTP15, U3 small nucleolar ribonucleoprotein, homolog (S. cerevisi	UTP15	NM_032175	0.756893	0.000125788	0.00446757	---	4.82295	0.215698	3.87551	5.95249	0.23019	4.49425	0.000125788	2.17211	2.17211
7981718	BC020240 // IGHM // immunoglobulin heavy constant mu // 14q32.33 // 3507 /// BC020240 /	IGHM	BC020240	0.757462	3.23e-05	0.08054	---	9.39577	0.139714	8.35515	7.28867	0.393056	5.62991	3.23e-05	0.244377	-4.09204
7972239	NM_032229 // SLITRK6 // SLIT and NTRK-like family, member 6 // 13q31.1 // 84189 /// ENS	SLITRK6	NM_032229	0.757933	0.000245566	0.127022	---	4.27992	0.295824	2.82404	2.9436	0.158744	2.14503	0.000245566	0.373415	-2.67798
7970793	NM_181785 // SLC46A3 // solute carrier family 46, member 3 // 13q12.3 // 283537 /// NM_	SLC46A3	NM_181785	0.759003	8.22e-05	0.315691	---	6.61353	0.224648	4.50711	5.05337	0.220431	3.50134	8.22e-05	0.332269	-3.00961
7970513	NM_145061 // SKA3 // spindle and kinetochore associated complex subunit 3 // 13q12.11 /	SKA3	NM_145061	0.759616	6.02e-07	0.453871	---	4.63622	0.146365	3.49187	6.76986	0.232076	4.95224	6.02e-07	4.29365	4.29365
8043433	BC110394 // IGKC // immunoglobulin kappa constant // 2p12 // 3514	IGKC	BC110394	0.760024	5.83e-06	0.149202	---	10.1903	0.253916	7.43832	7.47067	0.383651	5.22999	5.83e-06	0.152023	-6.57793
7914021	NM_003047 // SLC9A1 // solute carrier family 9 (sodium/hydrogen exchanger), member 1 //	SLC9A1	NM_003047	0.761423	0.000180339	0.098552	NM_003047 // GenMAPP // G_Protein_Signaling /// M81768 // GenMAPP // G_Protein_Signalin	6.71388	0.206204	5.29525	5.72269	0.119033	5.03282	0.000180339	0.496296	-2.01493
8135594	NM_001753 // CAV1 // caveolin 1, caveolae protein, 22kDa // 7q31.1 // 857 /// NM_001172	CAV1	NM_001753	0.762649	0.00645008	0.79622	NM_001172895 // GenMAPP // Integrin-mediated_cell_adhesion_KEGG /// NM_001172896 // Gen	7.43274	0.268975	5.78773	6.33772	0.217671	5.06464	0.00645008	0.436962	-2.28853
8171381	NM_001018113 // FANCB // Fanconi anemia, complementation group B // Xp22.2 // 2187 ///	FANCB	NM_001018113	0.762959	7.93e-06	0.737371	---	2.87322	0.0696174	2.26853	4.14029	0.172531	3.07115	7.93e-06	2.38916	2.38916
7932069	NM_014142 // NUDT5 // nudix (nucleoside diphosphate linked moiety X)-type motif 5 // 10	NUDT5	NM_014142	0.764479	4.33e-05	0.00461928	---	5.79441	0.199506	4.40072	7.0602	0.228675	4.99659	4.33e-05	2.30158	2.30158
7968333	NM_005800 // USPL1 // ubiquitin specific peptidase like 1 // 13q12-q14 // 10208 /// ENS	USPL1	NM_005800	0.764929	2.09e-05	0.011797	---	5.80156	0.169788	4.30938	7.07087	0.232956	5.40765	2.09e-05	2.40318	2.40318
7895719	---		---	0.765254	0.00128381	0.163884	---	7.44194	0.381297	4.72759	8.97953	0.23525	6.15809	0.00128381	3.00274	3.00274
8113796	NM_001164478 // FLJ44606 // glutaredoxin-like protein YDR286C homolog // 5q23.2 // 4012	FLJ44606	NM_001164478	0.765412	0.00139172	0.0215636	---	5.56323	0.276991	4.06758	4.61742	0.230659	2.75116	0.00139172	0.466384	-2.14415
8043436	BC073772 // IGKC // immunoglobulin kappa constant // 2p12 // 3514 /// BC073772 // IGKC	IGKC	BC073772	0.765549	2.64e-05	0.329523	---	7.84133	0.299108	4.9102	4.77901	0.480848	2.46887	2.64e-05	0.111019	-9.00746
7960919	NM_003480 // MFAP5 // microfibrillar associated protein 5 // 12p13.1-p12.3 // 8076 ///	MFAP5	NM_003480	0.76603	2.7e-05	0.0790219	---	6.61764	0.354898	4.71226	4.65291	0.245966	3.44746	2.7e-05	0.226478	-4.41544
8103769	NM_000860 // HPGD // hydroxyprostaglandin dehydrogenase 15-(NAD) // 4q34-q35 // 3248 //	HPGD	NM_000860	0.767277	3.28e-07	0.328821	NM_000860 // GenMAPP // Prostaglandin_synthesis_regulation /// NM_001145816 // GenMAPP	8.70765	0.19881	6.84989	5.60841	0.34721	3.78287	3.28e-07	0.115646	-8.64705
8145611	NM_017412 // FZD3 // frizzled homolog 3 (Drosophila) // 8p21 // 7976 /// ENST0000024009	FZD3	NM_017412	0.767395	1.96e-05	0.168385	NM_017412 // GenMAPP // Wnt_signaling /// AB039723 // GenMAPP // Wnt_signaling	4.343	0.138369	3.6394	5.69396	0.222947	4.00371	1.96e-05	2.54935	2.54935
7981730	AB001736 // IGLJ3 // immunoglobulin lambda joining 3 // 22q11.2 // 28831 /// ENST000003	IGLJ3	AB001736	0.767453	3.8e-05	0.137337	---	10.5525	0.188595	9.15287	7.76689	0.516608	4.95003	3.8e-05	0.149411	-6.69297
8042381	NM_020143 // PNO1 // partner of NOB1 homolog (S. cerevisiae) // 2p14 // 56902 /// ENST0	PNO1	NM_020143	0.768504	7.91e-06	0.181497	---	5.59337	0.106998	4.84933	6.91045	0.190125	5.70246	7.91e-06	2.41131	2.41131
7908161	NM_030806 // C1orf21 // chromosome 1 open reading frame 21 // 1q25 // 81563 /// ENST000	C1orf21	NM_030806	0.768837	0.000979982	0.918554	---	8.04632	0.100488	6.89892	6.93906	0.212819	4.51048	0.000979982	0.482392	-2.073
8145532	NM_001979 // EPHX2 // epoxide hydrolase 2, cytoplasmic // 8p21 // 2053 /// BC011628 //	EPHX2	NM_001979	0.768938	2.1e-06	0.00485925	---	5.80215	0.234448	4.25726	4.28469	0.181044	3.21258	2.1e-06	0.366615	-2.72766
7895953	---		---	0.768972	1.75e-05	0.00458333	---	8.5637	0.274867	7.00677	10.001	0.17	8.72391	1.75e-05	2.60816	2.60816
8126058	NM_016059 // PPIL1 // peptidylprolyl isomerase (cyclophilin)-like 1 // 6p21.1 // 51645	PPIL1	NM_016059	0.768994	3.56e-05	0.491584	---	5.65811	0.122073	4.95708	6.94737	0.183037	6.07967	3.56e-05	2.34371	2.34371
7944867	NM_170601 // SIAE // sialic acid acetylesterase // 11q24 // 54414 /// ENST00000263593 /	SIAE	NM_170601	0.769929	7.41e-05	0.0100724	---	9.73668	0.143454	8.71945	8.00704	0.4297	2.94656	7.41e-05	0.287357	-3.47999
7968928	NM_002901 // RCN1 // reticulocalbin 1, EF-hand calcium binding domain // 11p13 // 5954	RCN1	NM_002901	0.771386	6.19e-08	0.0258585	---	6.33444	0.132961	5.48837	7.57028	0.12167	6.83553	6.19e-08	2.38963	2.38963
8126760	NM_005822 // RCAN2 // regulator of calcineurin 2 // 6p12.3 // 10231 /// ENST00000330430	RCAN2	NM_005822	0.771915	1.51e-05	0.392765	---	6.45803	0.199442	4.83027	4.97615	0.177369	4.05675	1.51e-05	0.331928	-3.01271
8122773	NM_015440 // MTHFD1L // methylenetetrahydrofolate dehydrogenase (NADP+ dependent) 1-lik	MTHFD1L	NM_015440	0.772169	9.93e-09	0.258088	---	4.3596	0.0834935	3.73056	5.76787	0.121968	4.91819	9.93e-09	2.65286	2.65286
8107307	NM_001744 // CAMK4 // calcium/calmodulin-dependent protein kinase IV // 5q21.3 // 814 /	CAMK4	NM_001744	0.77233	2.95e-06	0.406117	NM_001744 // GenMAPP // Calcium_regulation_in_cardiac_cells /// BC025687 // GenMAPP //	4.72564	0.150259	3.56518	3.55266	0.101241	2.91167	2.95e-06	0.439269	-2.27651
8089394	NM_032579 // RETNLB // resistin like beta // 3q13.1 // 84666 /// ENST00000295755 // RET	RETNLB	NM_032579	0.772619	3.42e-05	0.363958	---	5.87949	0.175919	4.86061	4.3164	0.208723	3.63919	3.42e-05	0.354425	-2.82147
8002919	NM_001130089 // KARS // lysyl-tRNA synthetase // 16q23.1 // 3735 /// NM_005548 // KARS	KARS	NM_001130089	0.772846	3.98e-05	0.123722	---	7.13615	0.225716	5.4492	8.32698	0.097637	7.71218	3.98e-05	2.33885	2.33885
7962058	NM_175861 // TMTC1 // transmembrane and tetratricopeptide repeat containing 1 // 12p11.	TMTC1	NM_175861	0.773105	0.000283541	0.713546	---	4.16745	0.188138	2.98481	3.17526	0.115088	2.44241	0.000283541	0.471035	-2.12299
7977615	NM_198232 // RNASE1 // ribonuclease, RNase A family, 1 (pancreatic) // 14q11.2 // 6035	RNASE1	NM_198232	0.774187	0.00169842	0.554334	---	9.74199	0.106791	8.86299	8.14419	0.367457	6.01377	0.00169842	0.353332	-2.8302
8096081	NM_021204 // ENOPH1 // enolase-phosphatase 1 // 4q21.22 // 58478 /// ENST00000273920 //	ENOPH1	NM_021204	0.774586	1.88e-06	0.010815	---	7.81906	0.148141	6.56398	8.96511	0.157064	7.44144	1.88e-06	2.21201	2.21201
7909866	NM_017898 // MOSC2 // MOCO sulphurase C-terminal domain containing 2 // 1q41 // 54996 /	MOSC2	NM_017898	0.774862	3.72e-05	0.174286	---	6.06249	0.141101	4.87971	4.88631	0.182857	3.66076	3.72e-05	0.442709	-2.25882
8001104	---		---	0.775078	0.000103244	0.142909	---	8.21734	0.207212	6.66117	6.05057	0.413322	4.2576	0.000103244	0.228934	-4.36807
8097647	NM_002940 // ABCE1 // ATP-binding cassette, sub-family E (OABP), member 1 // 4q31 // 60	ABCE1	NM_002940	0.775299	2.11e-05	0.0169268	---	5.79835	0.218482	4.14582	7.36073	0.231928	5.43523	2.11e-05	2.73109	2.73109
8151824	NM_012415 // RAD54B // RAD54 homolog B (S. cerevisiae) // 8q22.1 // 25788 /// ENST00000	RAD54B	NM_012415	0.775344	8.15e-06	0.392407	---	3.71722	0.117441	2.76354	5.25324	0.208869	3.79447	8.15e-06	2.8276	2.8276
7929078	NM_016195 // KIF20B // kinesin family member 20B // 10q23.31 // 9585 /// ENST0000026075	KIF20B	NM_016195	0.775619	3.24e-05	0.104307	---	4.62294	0.199129	3.06578	6.232	0.229852	4.567	3.24e-05	2.86889	2.86889
7946946	NM_004179 // TPH1 // tryptophan hydroxylase 1 // 11p15.3-p14 // 7166 /// ENST0000025001	TPH1	NM_004179	0.776011	2.25e-05	0.271877	NM_004179 // GenMAPP // Biogenic_Amine_Synthesis /// BC106739 // GenMAPP // Biogenic_Am	4.61581	0.360644	2.50769	2.62408	0.119869	2.21668	2.25e-05	0.230132	-4.34533
7968254	NM_152705 // POLR1D // polymerase (RNA) I polypeptide D, 16kDa // 13q12.2 // 51082 ///	POLR1D	NM_152705	0.777553	3.27e-07	0.0038043	NM_015972 // GenMAPP // RNA_transcription_Reactome /// BC006972 // GenMAPP // RNA_trans	7.11663	0.125191	6.11462	8.46456	0.198392	6.8496	3.27e-07	2.46929	2.46929
8121729	NM_002667 // PLN // phospholamban // 6q22.1 // 5350 /// ENST00000357525 // PLN // phosp	PLN	NM_002667	0.778225	1.18e-05	0.247948	BC005269 // GenMAPP // Calcium_regulation_in_cardiac_cells	6.7725	0.317559	4.03804	4.67869	0.209829	3.48676	1.18e-05	0.220446	-4.53626
8131550	NM_001112706 // SCIN // scinderin // 7p21.3 // 85477 /// NM_033128 // SCIN // scinderin	SCIN	NM_001112706	0.779716	0.00052078	0.677139	---	6.62523	0.272029	4.58154	4.92717	0.223066	3.43049	0.00052078	0.33013	-3.02911
8071332	NM_002882 // RANBP1 // RAN binding protein 1 // 22q11.21 // 5902 /// ENST00000331821 //	RANBP1	NM_002882	0.780479	7.36e-05	0.257309	---	6.68185	0.141326	5.63551	7.75431	0.154636	6.88247	7.36e-05	2.06712	2.06712
8069676	NM_006988 // ADAMTS1 // ADAM metallopeptidase with thrombospondin type 1 motif, 1 // 21	ADAMTS1	NM_006988	0.782078	3.22e-05	0.112634	---	6.18609	0.227992	4.32437	4.91492	0.1552	3.9852	3.22e-05	0.383247	-2.60928
8016994	NM_017763 // RNF43 // ring finger protein 43 // 17q22 // 54894 /// ENST00000407977 // R	RNF43	NM_017763	0.784342	3.99e-08	0.0348511	---	4.57124	0.115592	3.77157	6.17762	0.196894	4.60864	3.99e-08	3.10751	3.10751
7981728	---		---	0.78486	2.26e-05	0.122672	---	10.4277	0.224792	8.73242	7.35125	0.540925	4.72512	2.26e-05	0.122307	-8.17618
8043443	---		---	0.785505	2.48e-05	0.0515083	---	8.33499	0.295236	5.29268	5.87005	0.412326	4.11895	2.48e-05	0.180877	-5.52863
8094301	NM_004787 // SLIT2 // slit homolog 2 (Drosophila) // 4p15.2 // 9353 /// ENST00000504154	SLIT2	NM_004787	0.786332	2.92e-05	0.0640498	---	4.38393	0.151538	3.33841	3.43342	0.153886	2.68502	2.92e-05	0.481876	-2.07522
7952426	NM_014312 // VSIG2 // V-set and immunoglobulin domain containing 2 // 11q24 // 23584 //	VSIG2	NM_014312	0.78732	2.79e-07	0.569037	---	7.42656	0.182319	5.85206	5.14986	0.192985	4.47996	2.79e-07	0.216136	-4.62672
8063283	NM_001316 // CSE1L // CSE1 chromosome segregation 1-like (yeast) // 20q13 // 1434 /// E	CSE1L	NM_001316	0.788544	5.59e-08	0.0290962	---	7.47476	0.176572	6.25694	9.24123	0.155999	7.82057	5.59e-08	3.24436	3.24436
8162373	NM_033014 // OGN // osteoglycin // 9q22 // 4969 /// NM_014057 // OGN // osteoglycin //	OGN	NM_033014	0.788797	1.2e-07	0.0375632	---	6.13234	0.403523	2.93589	3.40718	0.130069	2.57311	1.2e-07	0.126572	-7.90066
7904726	NM_006472 // TXNIP // thioredoxin interacting protein // 1q21.1 // 10628 /// ENST000003	TXNIP	NM_006472	0.789077	0.000886569	0.611814	---	10.5932	0.0845097	9.95527	9.45197	0.231028	7.38053	0.000886569	0.48345	-2.06846
8134079	NM_033107 // GTPBP10 // GTP-binding protein 10 (putative) // 7q21.13 // 85865 /// NM_00	GTPBP10	NM_033107	0.789107	1.38e-06	0.00109204	---	5.92379	0.164475	4.51911	7.09636	0.164972	5.85034	1.38e-06	2.15827	2.15827
8151032	NM_003878 // GGH // gamma-glutamyl hydrolase (conjugase, folylpolygammaglutamyl hydrola	GGH	NM_003878	0.789389	6.41e-05	0.0544078	---	8.43291	0.184928	7.22861	9.69088	0.211772	7.9474	6.41e-05	2.40708	2.40708
8137244	NM_018326 // GIMAP4 // GTPase, IMAP family member 4 // 7q36.1 // 55303 /// ENST00000255	GIMAP4	NM_018326	0.790247	3.28e-05	0.0766731	---	6.9608	0.191715	4.91555	5.52093	0.237845	4.06958	3.28e-05	0.355356	-2.81408
8108301	NM_005733 // KIF20A // kinesin family member 20A // 5q31 // 10112 /// NM_004661 // CDC2	KIF20A	NM_005733	0.790403	5.45e-07	0.209535	---	4.33262	0.163604	3.70264	6.42434	0.224238	4.20894	5.45e-07	3.95366	3.95366
7896022	---		---	0.791023	0.00026148	0.0342342	---	8.01022	0.317825	5.14582	9.44738	0.226941	7.29635	0.00026148	2.75545	2.75545
8063949	NM_018270 // C20orf20 // chromosome 20 open reading frame 20 // 20q13.33 // 55257 /// E	C20orf20	NM_018270	0.79131	6.74e-07	0.0387681	---	5.47471	0.107525	4.66057	6.55517	0.130697	5.66647	6.74e-07	2.08889	2.08889
8163002	NM_004235 // KLF4 // Kruppel-like factor 4 (gut) // 9q31 // 9314 /// ENST00000374672 //	KLF4	NM_004235	0.791444	9.88e-08	0.792424	---	8.29061	0.126334	7.35012	6.21618	0.182585	5.25446	9.88e-08	0.237686	-4.20724
8150599	NM_006904 // PRKDC // protein kinase, DNA-activated, catalytic polypeptide // 8q11 // 5	PRKDC	NM_006904	0.791505	0.000694527	0.628501	NM_006904 // GenMAPP // Cell_cycle_KEGG /// NM_001081640 // GenMAPP // Cell_cycle_KEGG	6.3712	0.14998	5.1518	7.77176	0.272196	5.19381	0.000694527	2.56721	2.56721
7981427	NM_001823 // CKB // creatine kinase, brain // 14q32 // 1152 /// ENST00000348956 // CKB	CKB	NM_001823	0.793505	0.000133858	0.144177	---	7.24447	0.277982	4.97593	5.61796	0.24429	4.08273	0.000133858	0.313849	-3.18624
8110620	NM_197975 // BTNL3 // butyrophilin-like 3 // 5q35.3 // 10917 /// ENST00000342868 // BTN	BTNL3	NM_197975	0.79475	7.19e-05	0.00839536	---	6.84217	0.380685	3.1903	4.5603	0.349676	2.55779	7.19e-05	0.24528	-4.07697
8047854	NM_001142300 // CCNYL1 // cyclin Y-like 1 // 2q33.3 // 151195 /// NM_152523 // CCNYL1 /	CCNYL1	NM_001142300	0.795184	2.1e-06	0.39814	---	6.87233	0.114378	5.78226	5.64093	0.137038	4.16121	2.1e-06	0.423427	-2.36168
8170971	NM_001363 // DKC1 // dyskeratosis congenita 1, dyskerin // Xq28 // 1736 /// NM_00114246	DKC1	NM_001363	0.796536	1.91e-06	0.377049	---	6.5711	0.205303	5.13269	8.38101	0.169037	6.6791	1.91e-06	3.58061	3.58061
8058869	NM_022648 // TNS1 // tensin 1 // 2q35-q36 // 7145 /// ENST00000171887 // TNS1 // tensin	TNS1	NM_022648	0.797177	0.000453568	0.929121	---	5.86881	0.235539	4.93913	4.71965	0.0733052	4.25889	0.000453568	0.428746	-2.33238
8155754	NM_153267 // MAMDC2 // MAM domain containing 2 // 9q21.12 // 256691 /// ENST00000377182	MAMDC2	NM_153267	0.798135	1.32e-05	0.910638	---	4.24621	0.216412	3.058	2.69205	0.103825	2.16539	1.32e-05	0.326694	-3.06097
7900531	NM_007102 // GUCA2B // guanylate cyclase activator 2B (uroguanylin) // 1p34-p33 // 2981	GUCA2B	NM_007102	0.798758	1.19e-06	0.249342	NM_007102 // GenMAPP // Smooth_muscle_contraction /// U34279 // GenMAPP // Smooth_muscl	8.01229	0.295882	6.30626	5.61096	0.170574	4.82461	1.19e-06	0.194752	-5.13474
8174047	NM_004085 // TIMM8A // translocase of inner mitochondrial membrane 8 homolog A (yeast)	TIMM8A	NM_004085	0.799638	0.000161927	0.831192	---	3.02976	0.113337	2.23256	4.28672	0.194908	3.12125	0.000161927	2.25959	2.25959
7983630	NM_002009 // FGF7 // fibroblast growth factor 7 // 15q21.2 // 2252 /// M60828 // FGF7 /	FGF7	NM_002009	0.800075	0.00420905	0.122416	---	3.98447	0.290004	2.17511	2.8831	0.252556	1.90206	0.00420905	0.444541	-2.24951
7939120	NM_002901 // RCN1 // reticulocalbin 1, EF-hand calcium binding domain // 11p13 // 5954	RCN1	NM_002901	0.800364	7.53e-06	0.0836677	---	8.65125	0.209836	6.72493	10.0076	0.131194	9.39095	7.53e-06	2.57886	2.57886
8124531	NM_003533 // HIST1H3I // histone cluster 1, H3i // 6p22.1 // 8354 /// BC066884 // HIST1	HIST1H3I	NM_003533	0.800752	0.00294679	0.0091669	---	5.70765	0.274649	3.63697	6.89801	0.389272	2.67939	0.00294679	2.32892	2.32892
7900510	NM_001905 // CTPS // CTP synthase // 1p34.1 // 1503 /// ENST00000372621 // CTPS // CTP	CTPS	NM_001905	0.802414	4.87e-05	0.168435	---	4.78854	0.153984	4.02978	6.15211	0.181993	4.50287	4.87e-05	2.28947	2.28947
8047174	NM_001127257 // SLC39A10 // solute carrier family 39 (zinc transporter), member 10 // 2	SLC39A10	NM_001127257	0.803157	1.2e-08	0.000230642	---	5.71999	0.256592	3.82247	7.74969	0.187996	6.20994	1.2e-08	3.71446	3.71446
7937335	NM_003641 // IFITM1 // interferon induced transmembrane protein 1 (9-27) // 11p15.5 //	IFITM1	NM_003641	0.805176	4.92e-07	0.14852	---	6.45596	0.146632	5.49977	8.29995	0.217216	6.29213	4.92e-07	3.59511	3.59511
8053325	---		---	0.806741	0.00221313	0.645645	---	2.70665	0.0691161	2.30331	4.05925	0.332066	2.23809	0.00221313	2.47319	2.47319
8145317	NM_014479 // ADAMDEC1 // ADAM-like, decysin 1 // 8p21.2 // 27299 /// NM_001145271 // AD	ADAMDEC1	NM_014479	0.806853	1.74e-07	0.168494	---	9.08479	0.288133	6.13116	5.81109	0.336667	3.13515	1.74e-07	0.100975	-9.90349
7910997	NM_130398 // EXO1 // exonuclease 1 // 1q42-q43 // 9156 /// NM_006027 // EXO1 // exonucl	EXO1	NM_130398	0.809089	0.000140524	0.30837	---	4.44509	0.235818	3.32139	6.17264	0.246126	3.9197	0.000140524	3.10187	3.10187
7932254	NM_003638 // ITGA8 // integrin, alpha 8 // 10p13 // 8516 /// ENST00000378076 // ITGA8 /	ITGA8	NM_003638	0.811135	0.000430717	0.366079	NM_003638 // GenMAPP // Integrin-mediated_cell_adhesion_KEGG	4.98109	0.243951	3.27794	3.79551	0.134246	2.89374	0.000430717	0.432581	-2.31171
7922130	NM_001937 // DPT // dermatopontin // 1q12-q23 // 1805 /// ENST00000367817 // DPT // der	DPT	NM_001937	0.811263	3.57e-05	0.791096	---	6.28664	0.295964	4.12932	4.55395	0.0904674	3.9799	3.57e-05	0.275524	-3.62945
8055445	NM_001349 // DARS // aspartyl-tRNA synthetase // 2q21.3 // 1615 /// ENST00000264161 //	DARS	NM_001349	0.811405	6.2e-05	0.0754328	---	7.81096	0.178409	6.22165	8.83941	0.141817	7.62812	6.2e-05	2.07626	2.07626
8065738	NM_000687 // AHCY // adenosylhomocysteinase // 20cen-q13.1 // 191 /// NM_001161766 // A	AHCY	NM_000687	0.811725	4.58e-07	0.268536	---	6.23467	0.127953	5.56269	7.91142	0.191818	6.46216	4.58e-07	3.26195	3.26195
8072360	NM_000355 // TCN2 // transcobalamin II // 22q12.2 // 6948 /// NM_001184726 // TCN2 // t	TCN2	NM_000355	0.812051	4.97e-05	0.550241	---	5.14827	0.175048	4.10479	3.95276	0.132302	3.51982	4.97e-05	0.427862	-2.3372
8135048	NM_001040105 // MUC17 // mucin 17, cell surface associated // 7q22.1 // 140453 /// ENST	MUC17	NM_001040105	0.812371	0.0034565	0.59858	---	6.8995	0.367935	4.11985	5.00361	0.486843	2.82976	0.0034565	0.221867	-4.50721
7911339	---		---	0.812608	9.52e-05	0.00272957	---	9.9421	0.201528	8.63427	8.63931	0.327395	6.98845	9.52e-05	0.396548	-2.52176
8165698	---		---	0.812608	9.52e-05	0.00272957	---	9.9421	0.201528	8.63427	8.63931	0.327395	6.98845	9.52e-05	0.396548	-2.52176
8052355	NM_004105 // EFEMP1 // EGF-containing fibulin-like extracellular matrix protein 1 // 2p	EFEMP1	NM_004105	0.813297	0.000939767	0.431268	---	6.85586	0.249575	4.4456	5.63937	0.215147	4.5252	0.000939767	0.397441	-2.51609
8001102	---		---	0.814873	4.62e-05	0.0187263	---	6.05765	0.16931	4.74508	4.558	0.293106	3.62361	4.62e-05	0.36459	-2.74281
8027642	NM_032346 // PDCD2L // programmed cell death 2-like // 19q13.11 // 84306 /// ENST000002	PDCD2L	NM_032346	0.815309	2.96e-05	0.135741	---	4.73416	0.116741	3.95462	5.8815	0.184906	3.86769	2.96e-05	2.17948	2.17948
8046078	NM_020981 // B3GALT1 // UDP-Gal:betaGlcNAc beta 1,3-galactosyltransferase, polypeptide	B3GALT1	NM_020981	0.815368	6.31e-08	0.675548	---	6.72615	0.227566	5.0863	3.53831	0.265064	2.39008	6.31e-08	0.10704	-9.34232
8101893	NM_000669 // ADH1C // alcohol dehydrogenase 1C (class I), gamma polypeptide // 4q23 //	ADH1C	NM_000669	0.815376	4.77e-06	0.875034	---	9.05574	0.122379	7.92898	4.86513	0.580018	2.08898	4.77e-06	0.0507409	-19.708
8053741	NR_003366 // ANKRD20B // ankyrin repeat domain 20B // 2q11.1 // 729171 /// NM_001012419	ANKRD20B	NR_003366	0.816056	2.43e-05	0.472418	---	3.85589	0.163405	2.8946	2.77952	0.100156	2.24294	2.43e-05	0.470746	-2.12429
8171493	NM_175859 // CTPS2 // CTP synthase II // Xp22 // 56474 /// NM_019857 // CTPS2 // CTP sy	CTPS2	NM_175859	0.816273	4.29e-05	0.292954	---	5.93743	0.186623	4.35536	7.07314	0.10655	6.20122	4.29e-05	2.19252	2.19252
7999674	NM_022844 // MYH11 // myosin, heavy chain 11, smooth muscle // 16p13.11 // 4629 /// NM_	MYH11	NM_022844	0.818613	2.08e-05	0.956351	---	8.28924	0.366912	6.22264	5.46201	0.253628	3.9195	2.08e-05	0.130859	-7.64184
8043602	NM_015341 // NCAPH // non-SMC condensin I complex, subunit H // 2q11.2 // 23397 /// ENS	NCAPH	NM_015341	0.818865	3.96e-06	0.12563	---	4.7953	0.165667	3.98565	6.2517	0.158501	5.16237	3.96e-06	2.58994	2.58994
7903777	NM_000851 // GSTM5 // glutathione S-transferase mu 5 // 1p13.3 // 2949 /// ENST00000256	GSTM5	NM_000851	0.819516	0.000164826	0.464036	---	4.21884	0.181213	3.11703	3.28898	0.111075	2.55128	0.000164826	0.484335	-2.06469
8055624	NM_014795 // ZEB2 // zinc finger E-box binding homeobox 2 // 2q22.3 // 9839 /// NM_0011	ZEB2	NM_014795	0.819926	1.69e-07	0.00887258	NM_014795 // GenMAPP // TGF_Beta_Signaling_Pathway /// NM_001171653 // GenMAPP // TGF_B	6.72973	0.21141	4.55848	4.92373	0.219617	3.59031	1.69e-07	0.265996	-3.75945
7971361	NM_012345 // NUFIP1 // nuclear fragile X mental retardation protein interacting protein	NUFIP1	NM_012345	0.819938	2.01e-05	0.0305801	---	5.58164	0.249689	3.52872	7.37445	0.253747	5.28434	2.01e-05	3.2396	3.2396
8147101	NM_001951 // E2F5 // E2F transcription factor 5, p130-binding // 8q21.2 // 1875 /// NM_	E2F5	NM_001951	0.820041	0.000254753	0.394918	NM_001951 // GenMAPP // Cell_cycle_KEGG /// NM_001951 // GenMAPP // G1_to_S_cell_cycle_	4.99717	0.206826	3.62221	6.39486	0.219919	4.97135	0.000254753	2.61188	2.61188
7991335	NM_001150 // ANPEP // alanyl (membrane) aminopeptidase // 15q25-q26 // 290 /// ENST0000	ANPEP	NM_001150	0.82035	7.42e-07	0.769812	---	9.10777	0.356526	6.5888	5.77518	0.227555	4.48939	7.42e-07	0.0942957	-10.6049
7922846	NM_052966 // FAM129A // family with sequence similarity 129, member A // 1q25 // 116496	FAM129A	NM_052966	0.820481	0.000530126	0.871804	---	4.67121	0.20237	3.82643	3.60048	0.136837	2.88419	0.000530126	0.444731	-2.24855
8147516	NM_002380 // MATN2 // matrilin 2 // 8q22 // 4147 /// NM_030583 // MATN2 // matrilin 2 /	MATN2	NM_002380	0.82234	0.00305069	0.77383	---	6.2221	0.127787	5.45024	5.0945	0.258943	3.14811	0.00305069	0.468784	-2.13318
8173745	NM_006639 // CYSLTR1 // cysteinyl leukotriene receptor 1 // Xq13.2-q21.1 // 10800 /// E	CYSLTR1	NM_006639	0.824239	0.000961378	0.454598	NM_006639 // GenMAPP // GPCRDB_Class_A_Rhodopsin-like2 /// BC035750 // GenMAPP // GPCRD	4.53099	0.241638	2.85493	3.34855	0.148055	2.54684	0.000961378	0.446995	-2.23716
7996819	NM_001793 // CDH3 // cadherin 3, type 1, P-cadherin (placental) // 16q22.1 // 1001 ///	CDH3	NM_001793	0.824627	2.92e-08	0.0852606	---	3.90898	0.100739	3.44567	5.7447	0.212787	4.55654	2.92e-08	3.65086	3.65086
8000582	NM_001054 // SULT1A2 // sulfotransferase family, cytosolic, 1A, phenol-preferring, memb	SULT1A2	NM_001054	0.826987	5.75e-07	0.166702	---	5.77292	0.223977	3.77002	4.01237	0.145808	3.01431	5.75e-07	0.274189	-3.64713
8161174	NM_005476 // GNE // glucosamine (UDP-N-acetyl)-2-epimerase/N-acetylmannosamine kinase /	GNE	NM_005476	0.82709	0.000433722	0.512458	---	7.60778	0.123444	6.5761	6.12888	0.310135	3.75372	0.000433722	0.35141	-2.84568
8121794	NM_006714 // SMPDL3A // sphingomyelin phosphodiesterase, acid-like 3A // 6q22.31 // 109	SMPDL3A	NM_006714	0.827448	1.02e-07	0.0437544	---	8.74807	0.198716	7.32111	6.38131	0.276818	4.60074	1.02e-07	0.183542	-5.44835
7944082	NM_001001522 // TAGLN // transgelin // 11q23.2 // 6876 /// NM_003186 // TAGLN // transg	TAGLN	NM_001001522	0.827861	0.000775665	0.730922	---	5.88579	0.265364	4.60518	4.56136	0.1613	3.70713	0.000775665	0.385189	-2.59613
7984330	NR_003105 // ZWILCH // Zwilch, kinetochore associated, homolog (Drosophila) // 15q22.31	ZWILCH	NR_003105	0.828094	0.000279103	0.179196	---	5.98817	0.158252	5.14664	7.25546	0.21982	5.77474	0.000279103	2.23781	2.23781
7923386	NM_012134 // LMOD1 // leiomodin 1 (smooth muscle) // 1q32 // 25802 /// ENST00000367288	LMOD1	NM_012134	0.828271	6.65e-06	0.917535	---	5.60719	0.200668	4.33597	4.06963	0.092101	3.4636	6.65e-06	0.335299	-2.98241
8071212	NM_001178010 // CDC45 // cell division cycle 45 homolog (S. cerevisiae) // 22q11.21 //	CDC45	NM_001178010	0.828526	0.00031376	0.543472	NM_001178010 // GenMAPP // Cell_cycle_KEGG /// NM_001178010 // GenMAPP // DNA_replicati	4.75005	0.171551	3.79611	6.16212	0.231617	4.90091	0.00031376	2.55633	2.55633
8150962	NM_014729 // TOX // thymocyte selection-associated high mobility group box // 8q12.1 //	TOX	NM_014729	0.828952	2.34e-05	0.129271	---	7.538	0.161781	6.52732	5.69291	0.314685	3.5702	2.34e-05	0.279439	-3.5786
7892814	---		---	0.829171	1.49e-06	0.00732472	---	8.97139	0.145174	7.68111	10.0361	0.127057	8.74062	1.49e-06	2.03528	2.03528
8048864	NM_004591 // CCL20 // chemokine (C-C motif) ligand 20 // 2q33-q37 // 6364 /// NM_001130	CCL20	NM_004591	0.829448	0.006543	0.144015	---	7.16242	0.308898	5.38558	8.37025	0.373635	4.74059	0.006543	2.64708	2.64708
8172022	NM_031442 // TMEM47 // transmembrane protein 47 // Xp11.4 // 83604 /// ENST00000275954	TMEM47	NM_031442	0.830165	0.00142547	0.404254	---	7.33382	0.276222	5.54485	6.01383	0.235074	4.70672	0.00142547	0.380759	-2.62633
8042270	NM_001001521 // UGP2 // UDP-glucose pyrophosphorylase 2 // 2p14-p13 // 7360 /// NM_0067	UGP2	NM_001001521	0.830955	1.03e-08	0.00980582	BC002954 // GenMAPP // Glycogen_Metabolism /// BC002954 // GenMAPP // Circadian_Exercis	9.48389	0.129296	8.35836	8.0326	0.151713	6.80716	1.03e-08	0.352083	-2.84024
7944179	NM_000733 // CD3E // CD3e molecule, epsilon (CD3-TCR complex) // 11q23 // 916 /// ENST0	CD3E	NM_000733	0.831818	0.000691229	0.722277	---	5.47799	0.193811	4.33148	4.31647	0.15965	3.65524	0.000691229	0.457178	-2.18733
8078187	NM_015184 // PLCL2 // phospholipase C-like 2 // 3p24.3 // 23228 /// NM_001144382 // PLC	PLCL2	NM_015184	0.83672	1.32e-07	0.123562	---	6.13268	0.216144	4.63148	4.12089	0.147947	3.28824	1.32e-07	0.250678	-3.98918
8068383	NM_053277 // CLIC6 // chloride intracellular channel 6 // 21q22.12 // 54102 /// ENST000	CLIC6	NM_053277	0.839109	0.000182228	0.84851	---	4.78422	0.175147	3.59689	3.62704	0.12882	2.75278	0.000182228	0.454172	-2.20181
8043657	NM_020184 // CNNM4 // cyclin M4 // 2q11 // 26504 /// ENST00000377075 // CNNM4 // cyclin	CNNM4	NM_020184	0.839193	0.000187265	0.142029	---	6.56268	0.220806	4.93478	5.39888	0.158162	4.28875	0.000187265	0.443387	-2.25536
7981740	BC073771 // IGHA1 // immunoglobulin heavy constant alpha 1 // 14q32.33 // 3493 /// BC07	IGHA1	BC073771	0.839692	1.16e-05	0.0890788	---	9.77709	0.217032	8.23945	7.28185	0.403515	5.62076	1.16e-05	0.183625	-5.44588
8056257	NM_004460 // FAP // fibroblast activation protein, alpha // 2q23 // 2191 /// ENST000001	FAP	NM_004460	0.839817	0.000375462	0.614567	---	3.2026	0.200922	2.41495	4.88844	0.282447	2.92734	0.000375462	3.07464	3.07464
7986637	---		---	0.840853	0.000266999	0.530382	---	4.03237	0.277234	2.42613	2.5223	0.16457	1.78558	0.000266999	0.345323	-2.89584
7981720	ENST00000390624 // IGHV3-48 // immunoglobulin heavy variable 3-48 // 14q32.33 // 28424	IGHV3-48	ENST00000390624	0.841746	8.84e-05	0.113741	---	8.20295	0.18531	6.93728	6.44413	0.322517	5.53392	8.84e-05	0.304208	-3.28723
8104825	NM_018321 // BRIX1 // BRX1, biogenesis of ribosomes, homolog (S. cerevisiae) // 5p13.2	BRIX1	NM_018321	0.842027	1.47e-06	0.0476297	---	5.82962	0.170787	4.60136	7.08818	0.122895	6.26286	1.47e-06	2.40799	2.40799
7918223	NM_144584 // C1orf59 // chromosome 1 open reading frame 59 // 1p13.3 // 113802 /// NM_0	C1orf59	NM_144584	0.843007	0.00177004	0.801473	---	3.72406	0.100157	2.87313	4.81064	0.235886	2.71969	0.00177004	2.07231	2.07231
8161774	NM_017662 // TRPM6 // transient receptor potential cation channel, subfamily M, member	TRPM6	NM_017662	0.843633	6.76e-07	0.893924	---	7.65293	0.313922	4.31457	4.50171	0.217619	3.12554	6.76e-07	0.10771	-9.28422
7902808	NR_026989 // LOC339524 // hypothetical LOC339524 // 1p22.3 // 339524 /// ENST0000037054	LOC339524	NR_026989	0.843964	5.55e-07	0.00459879	---	4.70669	0.257591	3.08769	3.27167	0.120803	2.56762	5.55e-07	0.341812	-2.92558
8112107	NM_003711 // PPAP2A // phosphatidic acid phosphatase type 2A // 5q11 // 8611 /// NM_176	PPAP2A	NM_003711	0.844419	1.53e-06	0.0822808	---	6.54436	0.1509	5.5197	5.42544	0.119596	4.75862	1.53e-06	0.434994	-2.29888
8145293	NM_014265 // ADAM28 // ADAM metallopeptidase domain 28 // 8p21.2 // 10863 /// NM_021777	ADAM28	NM_014265	0.844497	8.98e-07	0.127176	---	6.52861	0.229478	5.25692	4.79769	0.155022	3.99302	8.98e-07	0.286477	-3.49069
8101675	NM_004827 // ABCG2 // ATP-binding cassette, sub-family G (WHITE), member 2 // 4q22 // 9	ABCG2	NM_004827	0.845326	6.14e-07	0.878738	NM_004827 // GenMAPP // Irinotecan_pathway_PharmGKB /// BC092408 // GenMAPP // Irinotec	6.46057	0.346623	3.49048	3.39297	0.151378	2.82783	6.14e-07	0.109935	-9.09628
7953351	NM_014865 // NCAPD2 // non-SMC condensin I complex, subunit D2 // 12p13.3 // 9918 /// E	NCAPD2	NM_014865	0.846256	0.000751922	0.0862069	---	5.31128	0.188306	4.31271	6.36309	0.224723	4.16041	0.000751922	2.0757	2.0757
8123246	NM_021977 // SLC22A3 // solute carrier family 22 (extraneuronal monoamine transporter),	SLC22A3	NM_021977	0.848246	7.08e-07	0.683751	---	3.0222	0.0492635	2.81696	4.57594	0.187247	3.36079	7.08e-07	2.91596	2.91596
7972682	NM_024089 // KDELC1 // KDEL (Lys-Asp-Glu-Leu) containing 1 // 13q33 // 79070 /// ENST00	KDELC1	NM_024089	0.849046	1.34e-05	0.367848	---	2.93048	0.139041	2.16798	4.24369	0.161266	2.9809	1.34e-05	2.41802	2.41802
8095362	NM_005953 // MT2A // metallothionein 2A // 16q13 // 4502 /// ENST00000245185 // MT2A //	MT2A	NM_005953	0.849642	9.27e-06	0.467125	---	9.33207	0.155164	8.4307	8.00138	0.119883	7.20914	9.27e-06	0.424261	-2.35704
7896651	---		---	0.850406	0.000850456	0.749429	---	7.68253	0.327503	4.65748	9.25076	0.177807	8.03162	0.000850456	3.12198	3.12198
8095376	NM_005953 // MT2A // metallothionein 2A // 16q13 // 4502 /// ENST00000245185 // MT2A //	MT2A	NM_005953	0.850861	3.82e-06	0.409904	---	8.7908	0.147298	8.02925	7.54186	0.0949395	6.96437	3.82e-06	0.445219	-2.24609
7892599	---		---	0.852133	5.02e-05	0.667531	---	5.79586	0.373265	2.60042	8.03347	0.202053	6.49991	5.02e-05	5.27985	5.27985
8141374	NM_001185 // AZGP1 // alpha-2-glycoprotein 1, zinc-binding // 7q22.1 // 563 /// ENST000	AZGP1	NM_001185	0.853132	3.78e-06	0.156533	---	5.17637	0.178342	3.95913	7.75968	0.405128	5.43243	3.78e-06	6.18361	6.18361
7934906	NM_001141945 // ACTA2 // actin, alpha 2, smooth muscle, aorta // 10q23.3 // 59 /// NM_0	ACTA2	NM_001141945	0.853537	0.00370642	0.622683	NM_001141945 // GenMAPP // Smooth_muscle_contraction /// NM_001141945 // GenMAPP // Str	9.79416	0.259582	7.67869	8.81719	0.166288	7.52812	0.00370642	0.463295	-2.15845
7920642	NM_001018016 // MUC1 // mucin 1, cell surface associated // 1q21 // 4582 /// NM_002456	MUC1	NM_001018016	0.853931	0.00221249	0.0452009	---	7.4961	0.272544	5.82195	6.22594	0.266053	4.14264	0.00221249	0.449073	-2.22681
7984524	NM_001104554 // PAQR5 // progestin and adipoQ receptor family member V // 15q23 // 5485	PAQR5	NM_001104554	0.85394	4.26e-05	0.39742	---	5.34951	0.147548	4.30424	4.21512	0.144505	3.41248	4.26e-05	0.457343	-2.18654
8092640	NM_002916 // RFC4 // replication factor C (activator 1) 4, 37kDa // 3q27 // 5984 /// NM	RFC4	NM_002916	0.854083	0.0005568	0.929222	BC017452 // GenMAPP // DNA_replication_Reactome /// BC024022 // GenMAPP // DNA_replicat	6.07212	0.286027	4.82659	7.69555	0.152266	6.39294	0.0005568	2.94924	2.94924
7956401	NM_005412 // SHMT2 // serine hydroxymethyltransferase 2 (mitochondrial) // 12q12-q14 //	SHMT2	NM_005412	0.854182	5.4e-10	0.000133527	---	5.72927	0.188625	4.50968	7.49949	0.194673	5.77729	5.4e-10	3.53465	3.53465
8173506	NM_017669 // ERCC6L // excision repair cross-complementing rodent repair deficiency, co	ERCC6L	NM_017669	0.855614	1.53e-06	0.232027	---	2.9446	0.108223	2.27549	4.40216	0.182468	3.35444	1.53e-06	2.69601	2.69601
7986068	NM_000057 // BLM // Bloom syndrome, RecQ helicase-like // 15q26.1 // 641 /// ENST000003	BLM	NM_000057	0.85666	0.000757289	0.327707	---	4.69465	0.166725	3.59311	5.86743	0.223596	4.2594	0.000757289	2.15807	2.15807
8152962	NM_012472 // LRRC6 // leucine rich repeat containing 6 // 8q24.22 // 23639 /// ENST0000	LRRC6	NM_012472	0.857138	0.000257541	0.424726	---	4.13749	0.191015	3.16992	5.75138	0.296839	4.01916	0.000257541	3.12174	3.12174
8016870	NM_016070 // MRPS23 // mitochondrial ribosomal protein S23 // 17q22-q23 // 51649 /// EN	MRPS23	NM_016070	0.857387	0.000313675	0.0557278	---	6.14216	0.185638	4.80315	7.65209	0.308668	5.46386	0.000313675	2.62081	2.62081
7979416	NM_012460 // TIMM9 // translocase of inner mitochondrial membrane 9 homolog (yeast) //	TIMM9	NM_012460	0.857559	0.00114492	0.124489	---	4.79093	0.181601	3.68186	5.84225	0.221438	4.66579	0.00114492	2.00375	2.00375
7966183	NM_001145374 // ALKBH2 // alkB, alkylation repair homolog 2 (E. coli) // 12q24.11 // 12	ALKBH2	NM_001145374	0.857927	2.94e-05	0.815978	---	4.62287	0.107724	3.93875	6.23437	0.236766	4.44362	2.94e-05	3.04985	3.04985
7944803	NM_001130142 // VWA5A // von Willebrand factor A domain containing 5A // 11q23 // 4013	VWA5A	NM_001130142	0.858816	1.58e-05	0.324234	---	6.27135	0.172846	4.54431	4.86919	0.159265	3.65142	1.58e-05	0.389738	-2.56583
7933194	NM_000609 // CXCL12 // chemokine (C-X-C motif) ligand 12 // 10q11.1 // 6387 /// NM_1991	CXCL12	NM_000609	0.861171	1.99e-05	0.773232	---	6.01901	0.187143	4.45788	4.61609	0.135612	3.64309	1.99e-05	0.362811	-2.75626
8163908	NR_003191 // GGTA1 // glycoprotein, alpha-galactosyltransferase 1 pseudogene // 9q33.2	GGTA1	NR_003191	0.861636	1.9e-06	0.118961	---	3.56636	0.187505	2.49131	2.40366	0.0648815	2.0825	1.9e-06	0.421218	-2.37407
7906878	NM_001014796 // DDR2 // discoidin domain receptor tyrosine kinase 2 // 1q23.3 // 4921 /	DDR2	NM_001014796	0.862245	0.000578771	0.643226	---	5.42563	0.22021	3.95541	4.43366	0.103728	3.87755	0.000578771	0.467147	-2.14065
8026051	NM_006397 // RNASEH2A // ribonuclease H2, subunit A // 19p13.2 // 10535 /// ENST0000022	RNASEH2A	NM_006397	0.862302	3.01e-05	0.767324	---	5.10257	0.137472	4.33295	6.30312	0.134303	5.2657	3.01e-05	2.25609	2.25609
7945475	NM_021924 // CDHR5 // cadherin-related family member 5 // 11p15.5 // 53841 /// NM_00117	CDHR5	NM_021924	0.862333	1.05e-05	0.0397345	---	7.09594	0.235471	5.53904	5.60643	0.140197	4.64076	1.05e-05	0.38381	-2.60546
7940323	NM_031457 // MS4A8B // membrane-spanning 4-domains, subfamily A, member 8B // 11q12.2 /	MS4A8B	NM_031457	0.862352	0.000285518	0.644879	---	6.61904	0.256938	4.78056	4.57165	0.318591	3.10217	0.000285518	0.252488	-3.96058
8157191	---		---	0.865003	0.00212986	0.0200098	---	4.24668	0.344808	2.37273	3.14471	0.195644	2.08367	0.00212986	0.446922	-2.23753
7970162	NM_015205 // ATP11A // ATPase, class VI, type 11A // 13q34 // 23250 /// NM_032189 // AT	ATP11A	NM_015205	0.865012	3.98e-06	0.577762	---	4.10304	0.0971308	3.33014	5.72333	0.216113	4.06854	3.98e-06	3.09219	3.09219
8152522	NM_006209 // ENPP2 // ectonucleotide pyrophosphatase/phosphodiesterase 2 // 8q24.1 // 5	ENPP2	NM_006209	0.865833	0.000582994	0.702546	---	7.86748	0.247115	5.77635	6.08819	0.318415	4.19805	0.000582994	0.280477	-3.56535
7915404	NM_033553 // GUCA2A // guanylate cyclase activator 2A (guanylin) // 1p35-p34 // 2980 //	GUCA2A	NM_033553	0.866157	1.6e-07	0.594005	M97496 // GenMAPP // Smooth_muscle_contraction	10.0071	0.320225	6.15405	5.81081	0.347192	4.11919	1.6e-07	0.0580953	-17.2131
8139392	NM_019082 // DDX56 // DEAD (Asp-Glu-Ala-Asp) box polypeptide 56 // 7p13 // 54606 /// EN	DDX56	NM_019082	0.867395	1.03e-05	0.653013	---	5.16008	0.0828141	4.59422	6.33498	0.151966	5.25706	1.03e-05	2.15812	2.15812
8068833	NM_002606 // PDE9A // phosphodiesterase 9A // 21q22.3 // 5152 /// NM_001001582 // PDE9A	PDE9A	NM_002606	0.868101	2.71e-06	0.042135	---	8.14067	0.303121	6.38396	6.15652	0.177578	5.02116	2.71e-06	0.251166	-3.98142
8101284	NM_006259 // PRKG2 // protein kinase, cGMP-dependent, type II // 4q13.1-q21.1 // 5593 /	PRKG2	NM_006259	0.869266	1.82e-05	0.703334	---	4.57613	0.297866	2.5832	2.76828	0.0896012	2.03991	1.82e-05	0.266791	-3.74825
8028963	NM_000767 // CYP2B6 // cytochrome P450, family 2, subfamily B, polypeptide 6 // 19q13.2	CYP2B6	NM_000767	0.869272	0.000210662	0.0982053	---	4.53239	0.222047	3.08349	6.39923	0.404975	3.3313	0.000210662	3.72343	3.72343
8043476	ENST00000493819 // LOC652493 // ig kappa chain V-I region HK102-like // --- // 652493	LOC652493	ENST00000493819	0.869609	1.03e-06	0.0715051	---	7.4957	0.203683	6.02311	5.27842	0.294482	3.55662	1.03e-06	0.213411	-4.68579
8043360	BC030813 // IGK@ // immunoglobulin kappa locus // 2p12 // 50802 /// ENST00000483158 //	IGK@	BC030813	0.870734	3.94e-06	0.0156531	---	8.42848	0.215942	6.37293	6.2726	0.363339	4.57717	3.94e-06	0.222116	-4.50215
8011516	NM_174954 // ATP2A3 // ATPase, Ca++ transporting, ubiquitous // 17p13.3 // 489 /// NM_1	ATP2A3	NM_174954	0.872552	1.57e-06	0.00415628	NM_174954 // GenMAPP // Calcium_regulation_in_cardiac_cells /// NM_174954 // GenMAPP //	5.84947	0.175939	4.50106	4.63149	0.138285	3.79586	1.57e-06	0.456272	-2.19167
7995263	ENST00000390624 // IGHV3-48 // immunoglobulin heavy variable 3-48 // 14q32.33 // 28424	IGHV3-48	ENST00000390624	0.873377	4.85e-05	0.116638	---	9.81222	0.220863	8.1331	7.46584	0.419623	5.94262	4.85e-05	0.202887	-4.92886
8085754	NM_001012410 // SGOL1 // shugoshin-like 1 (S. pombe) // 3p24.3 // 151648 /// NM_0010124	SGOL1	NM_001012410	0.873514	8.68e-05	0.295938	---	4.95834	0.156696	3.77057	6.42199	0.218445	4.81667	8.68e-05	2.54009	2.54009
7893074	---		---	0.874691	0.00142169	0.641469	---	4.91202	0.19469	3.7615	6.0348	0.226671	4.0326	0.00142169	2.28489	2.28489
8178220	NM_002121 // HLA-DPB1 // major histocompatibility complex, class II, DP beta 1 // 6p21.	HLA-DPB1	NM_002121	0.87515	0.00381099	0.244112	---	7.39888	0.174049	6.3243	5.92144	0.410442	3.24458	0.00381099	0.365745	-2.73415
8077270	NM_006614 // CHL1 // cell adhesion molecule with homology to L1CAM (close homolog of L1	CHL1	NM_006614	0.876361	2.08e-06	0.286166	---	4.67266	0.163487	3.52878	3.46382	0.0910237	2.89961	2.08e-06	0.417663	-2.39427
7963187	NM_001113546 // LIMA1 // LIM domain and actin binding 1 // 12q13 // 51474 /// NM_016357	LIMA1	NM_001113546	0.876609	0.000349237	0.625587	---	8.8499	0.135638	7.32595	7.75327	0.178843	6.14013	0.000349237	0.483678	-2.06749
7892668	---		---	0.877787	1.11e-05	0.017577	---	8.02733	0.235463	5.81847	9.36306	0.172797	8.29168	1.11e-05	2.57867	2.57867
8111739	NM_001465 // FYB // FYN binding protein // 5p13.1 // 2533 /// NM_199335 // FYB // FYN b	FYB	NM_001465	0.878403	8.49e-06	0.0592644	---	5.99743	0.228302	3.8916	4.40285	0.210148	3.35897	8.49e-06	0.315636	-3.16821
8173755	NM_004867 // ITM2A // integral membrane protein 2A // Xq13.3-Xq21.2 // 9452 /// NM_0011	ITM2A	NM_004867	0.880377	4.66e-05	0.784415	---	5.7929	0.205111	4.10502	4.06441	0.217909	2.96109	4.66e-05	0.293693	-3.40492
8008172	NM_153446 // B4GALNT2 // beta-1,4-N-acetyl-galactosaminyl transferase 2 // 17q21.32 //	B4GALNT2	NM_153446	0.880612	0.000390973	0.485775	---	5.29949	0.266491	3.54902	3.84908	0.142586	2.82007	0.000390973	0.388974	-2.57087
8105084	NM_000587 // C7 // complement component 7 // 5p13 // 730 /// ENST00000313164 // C7 // c	C7	NM_000587	0.880908	3.76e-07	0.802264	NM_000587 // GenMAPP // Complement_Activation_Classical /// BC063851 // GenMAPP // Comp	5.14511	0.293713	3.33141	2.70225	0.0639553	2.38045	3.76e-07	0.167995	-5.95254
7895611	---		---	0.880989	0.00369081	0.259458	---	4.24644	0.384954	1.91423	2.81717	0.280957	1.70952	0.00369081	0.337015	-2.96722
8140967	NM_017654 // SAMD9 // sterile alpha motif domain containing 9 // 7q21.2 // 54809 /// NM	SAMD9	NM_017654	0.881498	7.35e-05	0.773026	---	8.09136	0.222565	6.40931	5.79972	0.361203	3.45561	7.35e-05	0.1895	-5.27705
7894927	---		---	0.88159	0.0004682	0.016649	---	3.84608	0.218364	2.6843	5.0266	0.252151	2.94778	0.0004682	2.19038	2.19038
8142019	NM_002553 // ORC5 // origin recognition complex, subunit 5 // 7q22.1 // 5001 /// NM_181	ORC5	NM_002553	0.88219	2.11e-05	0.0111949	---	5.02232	0.168632	3.80074	6.1913	0.18474	5.01452	2.11e-05	2.1586	2.1586
8034837	NM_006145 // DNAJB1 // DnaJ (Hsp40) homolog, subfamily B, member 1 // 19p13.2 // 3337 /	DNAJB1	NM_006145	0.88489	2.9e-06	0.000589169	---	6.08801	0.191974	4.93885	7.55506	0.287426	5.51973	2.9e-06	2.83336	2.83336
8143850	NM_004935 // CDK5 // cyclin-dependent kinase 5 // 7q36 // 1020 /// NM_001164410 // CDK5	CDK5	NM_004935	0.885037	0.00016431	0.104236	---	4.85147	0.169908	3.72593	5.96212	0.208545	4.40381	0.00016431	2.2336	2.2336
8100758	NM_001074 // UGT2B7 // UDP glucuronosyltransferase 2 family, polypeptide B7 // 4q13 //	UGT2B7	NM_001074	0.885233	0.00326497	0.246544	---	8.18793	0.565799	4.27096	5.78072	0.503331	2.43335	0.00326497	0.176342	-5.67081
8166525	NM_016937 // POLA1 // polymerase (DNA directed), alpha 1, catalytic subunit // Xp22.1-p	POLA1	NM_016937	0.887175	3.72e-06	0.146736	NM_016937 // GenMAPP // DNA_replication_Reactome /// NM_016937 // GenMAPP // Nucleotide	5.57382	0.155011	4.86536	7.02625	0.173413	5.86898	3.72e-06	2.63881	2.63881
7954591	NM_021821 // MRPS35 // mitochondrial ribosomal protein S35 // 12p11 // 60488 /// NM_001	MRPS35	NM_021821	0.887207	4.07e-06	0.0101882	---	6.97052	0.171654	5.70116	8.11982	0.150758	6.79782	4.07e-06	2.2214	2.2214
8022488	NM_138340 // ABHD3 // abhydrolase domain containing 3 // 18q11.2 // 171586 /// ENST0000	ABHD3	NM_138340	0.887823	2.86e-07	0.864151	---	9.22864	0.165631	7.73182	7.33002	0.141826	6.19126	2.86e-07	0.262068	-3.8158
8168280	NM_001145408 // NONO // non-POU domain containing, octamer-binding // Xq13.1 // 4841 //	NONO	NM_001145408	0.887974	7.66e-07	0.369668	NM_001145408 // GenMAPP // mRNA_processing_Reactome /// NM_007363 // GenMAPP // mRNA_pr	7.38126	0.108679	6.39294	8.46362	0.115396	7.64886	7.66e-07	2.18592	2.18592
7996361	NM_024922 // CES3 // carboxylesterase 3 // 16q22.1 // 23491 /// NM_001185177 // CES3 //	CES3	NM_024922	0.888588	1.81e-05	0.371772	---	6.39887	0.218783	4.87864	4.75289	0.178376	3.67369	1.81e-05	0.319471	-3.13017
8103563	NM_017631 // DDX60 // DEAD (Asp-Glu-Ala-Asp) box polypeptide 60 // 4q32.3 // 55601 ///	DDX60	NM_017631	0.888767	0.000317475	0.605932	---	6.66461	0.183275	5.32707	5.26461	0.245747	4.05124	0.000317475	0.364548	-2.74313
7968242	NM_002097 // GTF3A // general transcription factor IIIA // 13q12.3-q13.1 // 2971 /// D3	GTF3A	NM_002097	0.888792	7.46e-07	0.204559	---	5.94877	0.121376	5.33444	7.5394	0.195436	5.8304	7.46e-07	3.04471	3.04471
7896521	---		---	0.888847	0.00067451	0.0502861	---	3.64306	0.15327	2.95578	5.1028	0.349504	2.73167	0.00067451	2.56839	2.56839
8047401	---		---	0.889648	0.00295699	0.225394	---	6.87915	0.288427	4.9352	5.84567	0.2105	4.16228	0.00295699	0.436126	-2.29292
7962146	NM_001135811 // FAM60A // family with sequence similarity 60, member A // 12p11 // 5851	FAM60A	NM_001135811	0.893165	5.48e-05	0.0884135	---	6.12776	0.198731	4.64481	7.56698	0.218822	5.63883	5.48e-05	2.63605	2.63605
7985317	NM_018689 // KIAA1199 // KIAA1199 // 15q24 // 57214 /// ENST00000394685 // KIAA1199 //	KIAA1199	NM_018689	0.893306	1.37e-05	0.512294	---	3.8398	0.0721906	3.25578	5.75326	0.307442	3.88355	1.37e-05	3.83673	3.83673
7928944	NM_004670 // PAPSS2 // 3'-phosphoadenosine 5'-phosphosulfate synthase 2 // 10q24 // 906	PAPSS2	NM_004670	0.894314	9.44e-06	0.0377397	---	9.67895	0.21559	7.20543	8.0837	0.228452	5.65031	9.44e-06	0.335829	-2.97771
7902957	NM_173567 // EPHX4 // epoxide hydrolase 4 // 1p22.1 // 253152 /// ENST00000370383 // EP	EPHX4	NM_173567	0.894989	1.43e-05	0.153685	---	4.18339	0.100591	3.7358	5.98026	0.320871	3.33191	1.43e-05	3.58551	3.58551
8042720	NM_006429 // CCT7 // chaperonin containing TCP1, subunit 7 (eta) // 2p13.2 // 10574 ///	CCT7	NM_006429	0.896372	6.1e-07	0.000364632	---	6.59789	0.19615	4.91215	7.85798	0.221293	5.51265	6.1e-07	2.46497	2.46497
8043036	NR_033423 // LOC1720 // dihydrofolate reductase pseudogene // 2p12 // 1720	LOC1720	NR_033423	0.896605	0.00488088	0.323018	---	5.13373	0.208841	3.59355	6.45118	0.319271	3.14033	0.00488088	2.35128	2.35128
8071737	NM_002415 // MIF // macrophage migration inhibitory factor (glycosylation-inhibiting fa	MIF	NM_002415	0.896878	0.000262777	0.62468	---	6.23018	0.137429	5.17508	7.45725	0.208535	6.05307	0.000262777	2.30872	2.30872
8063755	NM_022106 // C20orf177 // chromosome 20 open reading frame 177 // 20q13.2-q13.33 // 639	C20orf177	NM_022106	0.89706	0.000260743	0.533921	---	3.63033	0.101085	2.76362	4.864	0.228614	3.08981	0.000260743	2.2835	2.2835
8066074	NM_001145316 // DSN1 // DSN1, MIND kinetochore complex component, homolog (S. cerevisia	DSN1	NM_001145316	0.897106	0.000245138	0.287141	---	4.47916	0.145679	3.63418	5.96982	0.278531	4.11047	0.000245138	2.64437	2.64437
7919055	NM_005518 // HMGCS2 // 3-hydroxy-3-methylglutaryl-CoA synthase 2 (mitochondrial) // 1p1	HMGCS2	NM_005518	0.898633	2.01e-05	0.0502021	NM_005518 // GenMAPP // Synthesis_and_Degradation_of_Keton_Bodies_KEGG /// NM_001166107	8.0087	0.224132	6.04255	6.15295	0.289336	3.93084	2.01e-05	0.285177	-3.5066
7894961	---		---	0.898972	0.00283387	0.808924	---	5.24367	0.173959	3.87224	4.18157	0.209519	2.33643	0.00283387	0.486056	-2.05738
7892509	---		---	0.899002	9.99e-05	0.00721631	---	9.79373	0.225223	8.3019	10.877	0.147347	9.46946	9.99e-05	2.02378	2.02378
8079237	NM_020242 // KIF15 // kinesin family member 15 // 3p21.31 // 56992 /// ENST00000326047	KIF15	NM_020242	0.899758	0.000248611	0.0486128	---	4.11458	0.20016	3.0042	5.65172	0.276976	3.76669	0.000248611	2.54321	2.54321
8053715	---		---	0.901444	1.54e-05	0.198132	---	3.75128	0.174138	2.31677	2.31146	0.196469	1.45188	1.54e-05	0.361162	-2.76884
7902495	NM_144573 // NEXN // nexilin (F actin binding protein) // 1p31.1 // 91624 /// NM_001172	NEXN	NM_144573	0.901747	0.0014169	0.345924	---	6.78303	0.371423	4.50124	5.36149	0.183131	4.01629	0.0014169	0.335459	-2.98099
8143663	NM_004456 // EZH2 // enhancer of zeste homolog 2 (Drosophila) // 7q35-q36 // 2146 /// N	EZH2	NM_004456	0.902076	8.24e-07	0.510742	---	6.26877	0.112269	5.60313	7.64105	0.139121	6.54284	8.24e-07	2.55387	2.55387
8101429	NM_016619 // PLAC8 // placenta-specific 8 // 4q21.22 // 51316 /// NM_001130716 // PLAC8	PLAC8	NM_016619	0.902167	9.86e-06	0.603269	---	9.45608	0.177011	7.91264	5.84525	0.54281	3.06858	9.86e-06	0.0785631	-12.7286
7915485	NM_006824 // EBNA1BP2 // EBNA1 binding protein 2 // 1p35-p33 // 10969 /// NM_001159936	EBNA1BP2	NM_006824	0.902515	1.42e-05	0.212566	---	7.12372	0.123188	6.56465	8.35963	0.167835	6.72764	1.42e-05	2.25069	2.25069
7907439	NM_004905 // PRDX6 // peroxiredoxin 6 // 1q25.1 // 9588 /// ENST00000340385 // PRDX6 //	PRDX6	NM_004905	0.903107	2.73e-05	0.159189	---	9.51836	0.228912	7.23404	8.22822	0.136731	7.23743	2.73e-05	0.379895	-2.63231
7965048	NM_004537 // NAP1L1 // nucleosome assembly protein 1-like 1 // 12q21.2 // 4673 /// NM_1	NAP1L1	NM_004537	0.905235	1.16e-05	0.408333	---	7.57038	0.150249	6.15818	8.8453	0.148906	7.59461	1.16e-05	2.45085	2.45085
7912937	NM_007365 // PADI2 // peptidyl arginine deiminase, type II // 1p36.13 // 11240 /// ENST	PADI2	NM_007365	0.905853	7.48e-08	0.0780265	---	7.58757	0.283642	5.05404	4.97661	0.184346	3.87826	7.48e-08	0.168135	-5.94758
8088425	NM_138805 // FAM3D // family with sequence similarity 3, member D // 3p14.2 // 131177 /	FAM3D	NM_138805	0.906281	9.88e-05	0.0669838	---	7.73448	0.133175	7.04981	6.39838	0.254735	5.24827	9.88e-05	0.417881	-2.39303
8091385	NM_000096 // CP // ceruloplasmin (ferroxidase) // 3q23-q25 // 1356 /// ENST00000264613	CP	NM_000096	0.908912	6.75e-06	0.483348	---	4.64082	0.315652	2.37308	2.60144	0.127317	2.14882	6.75e-06	0.216554	-4.61779
7912347	NM_001079843 // CASZ1 // castor zinc finger 1 // 1p36.22 // 54897 /// ENST00000377022 /	CASZ1	NM_001079843	0.908941	0.000426006	0.0133942	---	5.2552	0.251361	3.98927	4.17692	0.208158	3.12194	0.000426006	0.473149	-2.1135
7972180	NM_024546 // RNF219 // ring finger protein 219 // 13q31.1 // 79596 /// ENST00000282003	RNF219	NM_024546	0.909907	9.98e-05	0.478547	---	6.16379	0.0941411	5.51426	7.26083	0.186342	5.67919	9.98e-05	2.10794	2.10794
8042830	NR_027405 // MTHFD2 // methylenetetrahydrofolate dehydrogenase (NADP+ dependent) 2, met	MTHFD2	NR_027405	0.910163	1.69e-07	0.143624	NR_027405 // GenMAPP // Nucleotide_Metabolism /// NM_006636 // GenMAPP // Nucleotide_Me	6.66305	0.116206	6.02144	8.01518	0.140188	7.22524	1.69e-07	2.59154	2.59154
8043474	---		---	0.910704	8.43e-06	0.023766	---	10.6143	0.259055	8.78528	8.10683	0.430637	5.89108	8.43e-06	0.175191	-5.70806
8095680	NM_000584 // IL8 // interleukin 8 // 4q13-q21 // 3576 /// ENST00000307407 // IL8 // int	IL8	NM_000584	0.911574	7.43e-07	0.0441222	---	5.13088	0.306729	4.10894	7.43028	0.281978	5.78959	7.43e-07	5.75162	5.75162
8113039	NM_002397 // MEF2C // myocyte enhancer factor 2C // 5q14 // 4208 /// NM_001193350 // ME	MEF2C	NM_002397	0.911583	1.26e-05	0.321222	---	6.62916	0.191628	4.85372	5.22659	0.153643	4.24189	1.26e-05	0.366467	-2.72876
8121911	NM_001012507 // CENPW // centromere protein W // 6q22.32 // 387103 /// ENST00000368328	CENPW	NM_001012507	0.911942	0.000564033	0.711667	---	4.97961	0.239783	3.27211	6.35873	0.20388	5.41754	0.000564033	2.68865	2.68865
7926403	NM_001098844 // FAM23A // family with sequence similarity 23, member A // 10p12.33 // 6	FAM23A	NM_001098844	0.912605	3.96e-07	0.377087	---	8.40188	0.225366	6.37187	5.60669	0.293507	4.16584	3.96e-07	0.136499	-7.32603
7926445	NM_001098844 // FAM23A // family with sequence similarity 23, member A // 10p12.33 // 6	FAM23A	NM_001098844	0.912605	3.96e-07	0.377087	---	8.40188	0.225366	6.37187	5.60669	0.293507	4.16584	3.96e-07	0.136499	-7.32603
7971134	NM_025138 // C13orf23 // chromosome 13 open reading frame 23 // 13q13.3 // 80209 /// NM	C13orf23	NM_025138	0.912775	0.0015695	0.067713	---	6.84958	0.184764	4.97722	7.90828	0.24015	5.85601	0.0015695	2.00347	2.00347
7918878	NM_001232 // CASQ2 // calsequestrin 2 (cardiac muscle) // 1p13.3-p11 // 845 /// ENST000	CASQ2	NM_001232	0.913044	0.000488179	0.981638	BC022288 // GenMAPP // Calcium_regulation_in_cardiac_cells	4.47991	0.3557	2.84246	2.78715	0.0826176	2.34125	0.000488179	0.28401	-3.521
8099107	NM_017816 // LYAR // Ly1 antibody reactive homolog (mouse) // 4p16.3 // 55646 /// NM_00	LYAR	NM_017816	0.914353	3.24e-06	0.585906	---	4.92447	0.120892	4.05415	6.59629	0.195799	4.92214	3.24e-06	3.05578	3.05578
7942697	NM_004055 // CAPN5 // calpain 5 // 11q14 // 726 /// ENST00000278559 // CAPN5 // calpain	CAPN5	NM_004055	0.914433	9.39e-05	0.0208982	NM_004055 // GenMAPP // Integrin-mediated_cell_adhesion_KEGG	6.62988	0.217652	5.12326	5.58139	0.12633	4.61597	9.39e-05	0.494569	-2.02196
7894926	---		---	0.914784	1.64e-05	0.757597	---	8.87475	0.136448	8.04843	9.96943	0.115311	9.20367	1.64e-05	2.2111	2.2111
7893554	---		---	0.914994	7.22e-05	0.00158689	---	7.56301	0.28505	4.71288	8.64117	0.209396	6.27619	7.22e-05	2.31223	2.31223
8061471	NM_021067 // GINS1 // GINS complex subunit 1 (Psf1 homolog) // 20p11.21 // 9837 /// ENS	GINS1	NM_021067	0.915546	4.72e-05	0.484405	---	4.83371	0.242474	3.5813	6.93444	0.292815	4.97038	4.72e-05	4.30096	4.30096
8176234	NM_001289 // CLIC2 // chloride intracellular channel 2 // Xq28 // 1193 /// ENST00000369	CLIC2	NM_001289	0.916303	0.000106316	0.222518	---	4.65791	0.220195	3.37278	3.44146	0.16427	2.45994	0.000106316	0.402138	-2.48671
8066258	NR_002911 // SNORA71A // small nucleolar RNA, H/ACA box 71A // 20q11.23 // 26777	SNORA71A	NR_002911	0.916487	8.92e-06	0.115655	---	4.89584	0.26496	3.08632	6.87605	0.243868	5.11485	8.92e-06	4.04931	4.04931
7951284	NM_002422 // MMP3 // matrix metallopeptidase 3 (stromelysin 1, progelatinase) // 11q22.	MMP3	NM_002422	0.916654	0.000307292	0.414049	NM_002422 // GenMAPP // Matrix_Metalloproteinases /// AK223291 // GenMAPP // Matrix_Met	3.6408	0.182663	3.15373	5.18974	0.327053	3.28022	0.000307292	3.25899	3.25899
8043449	BC030813 // IGK@ // immunoglobulin kappa locus // 2p12 // 50802 /// BC016380 // IGK@ //	IGK@	BC030813	0.916882	7.67e-06	0.0287325	---	9.09045	0.240648	6.85795	6.56017	0.444388	4.32354	7.67e-06	0.169614	-5.89573
8020806	NM_017831 // RNF125 // ring finger protein 125 // 18q12.1 // 54941 /// ENST00000217740	RNF125	NM_017831	0.919693	2.31e-05	0.226726	---	5.14456	0.29097	3.3316	3.33738	0.155607	2.45701	2.31e-05	0.287443	-3.47895
7995354	NM_014321 // ORC6 // origin recognition complex, subunit 6 // 16q12 // 23594 /// ENST00	ORC6	NM_014321	0.920037	3.29e-05	0.589818	NM_014321 // GenMAPP // Cell_cycle_KEGG /// NM_014321 // GenMAPP // DNA_replication_Rea	4.60001	0.18341	3.19555	6.69525	0.292478	4.89896	3.29e-05	4.04036	4.04036
8002571	NM_015020 // PHLPP2 // PH domain and leucine rich repeat protein phosphatase 2 // 16q22	PHLPP2	NM_015020	0.920235	0.00025162	0.622373	---	6.95947	0.265617	4.99727	5.49658	0.145572	4.70468	0.00025162	0.361146	-2.76897
8019877	NM_015295 // SMCHD1 // structural maintenance of chromosomes flexible hinge domain cont	SMCHD1	NM_015295	0.920309	6.61e-08	0.0452597	---	7.69188	0.0876116	7.25765	6.69253	0.110731	6.01157	6.61e-08	0.490129	-2.04028
8067167	NM_198433 // AURKA // aurora kinase A // 20q13 // 6790 /// NM_003600 // AURKA // aurora	AURKA	NM_198433	0.921012	6.58e-06	0.26653	---	5.54017	0.221323	3.49248	7.53687	0.232943	5.18613	6.58e-06	3.91489	3.91489
8013671	NM_006461 // SPAG5 // sperm associated antigen 5 // 17q11.2 // 10615 /// ENST0000032176	SPAG5	NM_006461	0.92193	0.00112318	0.131331	---	4.37444	0.16884	3.34951	5.47215	0.230022	3.79916	0.00112318	2.01604	2.01604
7930454	NM_145341 // PDCD4 // programmed cell death 4 (neoplastic transformation inhibitor) //	PDCD4	NM_145341	0.922539	3.37e-06	0.39284	---	9.91854	0.124654	8.71936	8.60363	0.165456	7.27451	3.37e-06	0.402267	-2.48591
8151917	NM_015942 // MTERFD1 // MTERF domain containing 1 // 8q22.1 // 51001 /// ENST0000028702	MTERFD1	NM_015942	0.924433	3.26e-05	0.105594	---	4.48354	0.13341	3.66198	5.96382	0.238154	4.31215	3.26e-05	2.57036	2.57036
8070411	NR_026543 // C21orf88 // chromosome 21 open reading frame 88 // 21q22.2 // 114041 /// N	C21orf88	NR_026543	0.924924	8.07e-05	0.914143	---	5.55111	0.322171	2.61576	3.44336	0.150005	3.06002	8.07e-05	0.244707	-4.08653
8156982	NM_001042551 // SMC2 // structural maintenance of chromosomes 2 // 9q31.1 // 10592 ///	SMC2	NM_001042551	0.926615	0.000430487	0.151864	---	6.60223	0.20943	5.21629	7.82196	0.204526	6.39287	0.000430487	2.25247	2.25247
8052562	NM_006430 // CCT4 // chaperonin containing TCP1, subunit 4 (delta) // 2p15 // 10575 ///	CCT4	NM_006430	0.927062	1.27e-07	0.0690589	---	6.48432	0.147696	5.49425	7.87881	0.117927	7.30748	1.27e-07	2.60034	2.60034
8045804	---		---	0.928556	0.000866021	0.0175952	---	10.6113	0.128105	9.62727	9.47779	0.335506	6.29301	0.000866021	0.463964	-2.15534
8129677	NM_001143676 // SGK1 // serum/glucocorticoid regulated kinase 1 // 6q23 // 6446 /// NM_	SGK1	NM_001143676	0.928736	5.15e-09	0.349554	---	6.81881	0.178792	5.24859	4.75236	0.102063	3.92149	5.15e-09	0.231569	-4.31837
7979281	NM_007086 // WDHD1 // WD repeat and HMG-box DNA binding protein 1 // 14q22.2 // 11169 /	WDHD1	NM_007086	0.929167	0.00100382	0.238796	---	5.47923	0.266201	3.83525	7.03611	0.277884	4.59744	0.00100382	2.74857	2.74857
7927936	NM_004728 // DDX21 // DEAD (Asp-Glu-Ala-Asp) box polypeptide 21 // 10q21 // 9188 /// EN	DDX21	NM_004728	0.929385	1.23e-07	0.0059948	---	6.61398	0.185422	5.18263	8.18707	0.153905	6.77486	1.23e-07	2.8353	2.8353
7896707	---		---	0.931364	0.000487364	0.416916	---	6.54342	0.153219	5.51139	5.39297	0.210973	3.50812	0.000487364	0.453791	-2.20366
8065762	NM_080476 // PIGU // phosphatidylinositol glycan anchor biosynthesis, class U // 20q11.	PIGU	NM_080476	0.931454	2.33e-05	0.079499	---	7.21264	0.196837	5.67435	8.63139	0.17178	6.95546	2.33e-05	2.48105	2.48105
8112980	NM_005711 // EDIL3 // EGF-like repeats and discoidin I-like domains 3 // 5q14 // 10085	EDIL3	NM_005711	0.931993	7.97e-06	0.117575	---	6.82435	0.277448	4.68729	5.00821	0.193283	3.63599	7.97e-06	0.275929	-3.62413
7969243	NM_018204 // CKAP2 // cytoskeleton associated protein 2 // 13q14 // 26586 /// NM_001098	CKAP2	NM_018204	0.932425	3.85e-07	0.267083	---	6.45502	0.19778	4.73683	8.47261	0.177243	6.61504	3.85e-07	3.90517	3.90517
8036710	NM_004877 // GMFG // glia maturation factor, gamma // 19q13.2 // 9535 /// ENST000002530	GMFG	NM_004877	0.932596	0.00526626	0.714708	---	8.71282	0.240559	7.01795	7.34791	0.319405	5.04918	0.00526626	0.379283	-2.63655
7907297	NM_002022 // FMO4 // flavin containing monooxygenase 4 // 1q24.3 // 2329 /// ENST000003	FMO4	NM_002022	0.933945	4.1e-05	0.153729	---	5.72904	0.199387	4.47519	4.46079	0.17084	3.49929	4.1e-05	0.399053	-2.50593
8005064	NM_014859 // ARHGAP44 // Rho GTPase activating protein 44 // 17p12 // 9912 /// ENST0000	ARHGAP44	NM_014859	0.934097	6.95e-06	0.11106	---	5.22537	0.12542	4.54006	4.24684	0.138365	3.55161	6.95e-06	0.497665	-2.00938
8014025	NM_206832 // TMIGD1 // transmembrane and immunoglobulin domain containing 1 // 17q11.2	TMIGD1	NM_206832	0.934466	3.71e-09	0.843111	---	9.6669	0.268057	7.03105	4.1406	0.399976	3.05914	3.71e-09	0.0214409	-46.6399
7995843	NM_014669 // NUP93 // nucleoporin 93kDa // 16q13 // 9688 /// ENST00000308159 // NUP93 /	NUP93	NM_014669	0.936694	2.17e-05	0.101497	---	6.17116	0.182167	4.76166	7.34759	0.147027	6.15773	2.17e-05	2.25485	2.25485
8023401	NM_025214 // CCDC68 // coiled-coil domain containing 68 // 18q21 // 80323 /// NM_001143	CCDC68	NM_025214	0.937452	3.82e-06	0.938388	---	6.44993	0.204738	4.17219	4.38721	0.175009	3.26179	3.82e-06	0.245787	-4.06856
8031293	NM_015868 // KIR2DL3 // killer cell immunoglobulin-like receptor, two domains, long cyt	KIR2DL3	NM_015868	0.937941	0.00391403	0.0508848	---	4.22973	0.316504	2.47991	3.12534	0.238887	2.10448	0.00391403	0.45903	-2.17851
8063903	NM_001024 // RPS21 // ribosomal protein S21 // 20q13.3 // 6227 /// BC018140 // RPS21 //	RPS21	NM_001024	0.938056	0.000901262	0.126418	BC018140 // GenMAPP // Ribosomal_Proteins /// L04483 // GenMAPP // Ribosomal_Proteins	6.85307	0.22134	5.59304	7.90241	0.197021	6.80168	0.000901262	2.13298	2.13298
8063369	NM_018683 // RNF114 // ring finger protein 114 // 20q13.13 // 55905 /// ENST00000244061	RNF114	NM_018683	0.939758	7.26e-06	0.0148898	---	6.9252	0.145766	5.9197	7.98809	0.15002	6.71981	7.26e-06	2.04402	2.04402
8148220	NM_001039112 // FER1L6 // fer-1-like 6 (C. elegans) // 8q24.1 // 654463 /// ENST0000039	FER1L6	NM_001039112	0.939841	7.35e-05	0.87645	---	5.76175	0.244459	3.98486	3.8406	0.220287	2.96692	7.35e-05	0.266224	-3.75624
8148070	NM_021110 // COL14A1 // collagen, type XIV, alpha 1 // 8q23 // 7373 /// ENST00000297848	COL14A1	NM_021110	0.940657	0.000150026	0.304107	---	5.86625	0.210174	4.35258	4.80067	0.137707	3.86715	0.000150026	0.440488	-2.27021
7916316	NM_018087 // TMEM48 // transmembrane protein 48 // 1p32.3 // 55706 /// NM_001168551 //	TMEM48	NM_018087	0.940702	0.000878719	0.390137	---	6.08897	0.179334	4.91392	7.23293	0.194484	5.48636	0.000878719	2.11176	2.11176
8014316	NM_002985 // CCL5 // chemokine (C-C motif) ligand 5 // 17q11.2-q12 // 6352 /// ENST0000	CCL5	NM_002985	0.941163	0.000437969	0.0953704	---	7.37539	0.137479	6.11706	5.97164	0.312748	5.02738	0.000437969	0.399088	-2.50571
8044813	NM_183240 // TMEM37 // transmembrane protein 37 // 2q14.2 // 140738 /// ENST00000306406	TMEM37	NM_183240	0.941991	1.85e-05	0.137208	---	6.2662	0.242042	4.85447	4.77467	0.11474	3.77412	1.85e-05	0.372616	-2.68373
7952408	NM_170601 // SIAE // sialic acid acetylesterase // 11q24 // 54414 /// ENST00000263593 /	SIAE	NM_170601	0.942261	5.07e-05	0.229251	---	7.96991	0.213112	6.078	6.62919	0.159245	5.15813	5.07e-05	0.389001	-2.57069
8095303	NM_015236 // LPHN3 // latrophilin 3 // 4q13.1 // 23284 /// AK294689 // LPHN3 // latroph	LPHN3	NM_015236	0.942563	3.2e-05	0.356913	NM_015236 // GenMAPP // GPCRDB_Class_B_Secretin-like /// NM_015236 // GenMAPP // GPCRDB	4.98194	0.237997	3.33932	3.53219	0.117938	2.96412	3.2e-05	0.365709	-2.73442
7916789	NM_024763 // WDR78 // WD repeat domain 78 // 1p31.3 // 79819 /// NM_207014 // WDR78 //	WDR78	NM_024763	0.943378	2.73e-05	0.262344	---	5.63555	0.208798	4.55943	4.33675	0.1383	3.51494	2.73e-05	0.396386	-2.52279
7980080	NM_001249 // ENTPD5 // ectonucleoside triphosphate diphosphohydrolase 5 // 14q24 // 957	ENTPD5	NM_001249	0.944625	3.35e-05	0.220271	---	8.36785	0.239964	6.03921	6.65091	0.214249	4.51771	3.35e-05	0.309872	-3.22714
8081590	NM_001134439 // PHLDB2 // pleckstrin homology-like domain, family B, member 2 // 3q13.2	PHLDB2	NM_001134439	0.945275	0.00337163	0.626752	---	5.28197	0.146945	4.41573	4.33828	0.248421	2.85894	0.00337163	0.489526	-2.04279
8071642	ENST00000390285 // IGLV6-57 // immunoglobulin lambda variable 6-57 // 22q11.2 // 28778	IGLV6-57	ENST00000390285	0.946958	0.0055113	0.18234	---	5.65035	0.236944	4.37396	4.46394	0.307957	3.41336	0.0055113	0.442613	-2.25931
7981722	AK128476 // IGHA1 // immunoglobulin heavy constant alpha 1 // 14q32.33 // 3493 /// BC07	IGHA1	AK128476	0.947297	2.65e-05	0.132021	---	10.5756	0.197879	9.16803	8.02236	0.444344	6.19257	2.65e-05	0.175536	-5.69685
8084067	NM_178042 // ACTL6A // actin-like 6A // 3q26.33 // 86 /// NM_004301 // ACTL6A // actin-	ACTL6A	NM_178042	0.947482	5.22e-05	0.117176	---	6.93171	0.17165	5.83151	8.1268	0.175102	6.38593	5.22e-05	2.27637	2.27637
8089851	NM_000187 // HGD // homogentisate 1,2-dioxygenase // 3q13.33 // 3081 /// ENST0000028387	HGD	NM_000187	0.948105	0.000841465	0.706874	---	6.56378	0.200183	5.44391	4.88297	0.292899	2.99656	0.000841465	0.343111	-2.91451
8093278	NM_000187 // HGD // homogentisate 1,2-dioxygenase // 3q13.33 // 3081 /// ENST0000028387	HGD	NM_000187	0.948105	0.000841465	0.706874	---	6.56378	0.200183	5.44391	4.88297	0.292899	2.99656	0.000841465	0.343111	-2.91451
8106170	NM_173490 // TMEM171 // transmembrane protein 171 // 5q13.2 // 134285 /// NM_001161342	TMEM171	NM_173490	0.948499	2.67e-05	0.589395	---	8.38456	0.22237	5.98162	6.41876	0.242693	4.7941	2.67e-05	0.257865	-3.87799
8043459	BC073763 // IGKC // immunoglobulin kappa constant // 2p12 // 3514 /// BC073763 // IGKC	IGKC	BC073763	0.952351	1.02e-05	0.0687594	---	9.68996	0.202101	7.95932	7.2829	0.406142	5.01381	1.02e-05	0.188295	-5.31081
8082066	NM_014367 // FAM162A // family with sequence similarity 162, member A // 3q21.1 // 2635	FAM162A	NM_014367	0.954749	0.000430059	0.0446303	---	7.34494	0.147611	6.01774	6.35212	0.234569	4.61342	0.000430059	0.490748	-2.03771
7954090	NM_001423 // EMP1 // epithelial membrane protein 1 // 12p12.3 // 2012 /// ENST000002569	EMP1	NM_001423	0.956083	0.00686497	0.476269	---	6.5829	0.307523	4.02398	5.3736	0.267561	3.49467	0.00686497	0.406226	-2.46168
8043431	AF113887 // IGKC // immunoglobulin kappa constant // 2p12 // 3514 /// AF113887 // IGKC	IGKC	AF113887	0.956774	3.34e-05	0.180794	---	9.01534	0.186269	7.53085	6.66154	0.420259	4.76713	3.34e-05	0.191326	-5.22667
8138613	NM_015550 // OSBPL3 // oxysterol binding protein-like 3 // 7p15 // 26031 /// NM_145320	OSBPL3	NM_015550	0.957075	3.66e-05	0.27207	---	4.66958	0.142305	3.75131	5.94672	0.192057	4.37649	3.66e-05	2.39773	2.39773
7908553	NM_002838 // PTPRC // protein tyrosine phosphatase, receptor type, C // 1q31-q32 // 578	PTPRC	NM_002838	0.958901	4.11e-05	0.113614	---	7.69097	0.273379	5.46365	5.62106	0.310467	3.71206	4.11e-05	0.24247	-4.12421
7929388	NM_016341 // PLCE1 // phospholipase C, epsilon 1 // 10q23 // 51196 /// NM_001165979 //	PLCE1	NM_016341	0.960002	1.16e-05	0.496863	---	8.3078	0.175206	6.82818	6.44462	0.259428	3.99266	1.16e-05	0.26312	-3.80054
7925531	NM_181690 // AKT3 // v-akt murine thymoma viral oncogene homolog 3 (protein kinase B, g	AKT3	NM_181690	0.960047	0.0024926	0.495693	NM_005465 // GenMAPP // Integrin-mediated_cell_adhesion_KEGG /// NM_005465 // GenMAPP /	6.3182	0.271582	3.75944	5.19299	0.166921	4.30627	0.0024926	0.442322	-2.2608
8096070	NM_001201 // BMP3 // bone morphogenetic protein 3 // 4q21 // 651 /// ENST00000282701 //	BMP3	NM_001201	0.960787	2.15e-07	0.587337	---	5.95382	0.269643	3.76581	3.56632	0.112662	2.70115	2.15e-07	0.179105	-5.58332
7919591	AB096683 // FAM72D // family with sequence similarity 72, member D // 1q21.1 // 728833	FAM72D	AB096683	0.960963	0.00632641	0.811562	---	4.29545	0.342707	1.94209	6.02449	0.33851	2.45784	0.00632641	3.16532	3.16532
8060484	NR_027700 // NOP56 // NOP56 ribonucleoprotein homolog (yeast) // 20p13 // 10528 /// NM_	NOP56	NR_027700	0.961979	4.78e-05	0.556765	---	4.48039	0.11378	3.64667	5.77456	0.203966	4.26054	4.78e-05	2.43891	2.43891
8097080	NM_133477 // SYNPO2 // synaptopodin 2 // 4q26 // 171024 /// NM_001128933 // SYNPO2 // s	SYNPO2	NM_133477	0.962004	1.29e-05	0.915684	---	5.7433	0.325181	4.05839	3.4637	0.121792	2.8556	1.29e-05	0.195388	-5.11802
7951838	NM_003904 // ZNF259 // zinc finger protein 259 // 11q23.3 // 8882 /// ENST00000227322 /	ZNF259	NM_003904	0.96235	1.5e-05	0.00941603	---	5.73267	0.167234	4.67561	6.97823	0.204332	5.28806	1.5e-05	2.28603	2.28603
8043465	BC029444 // IGKC // immunoglobulin kappa constant // 2p12 // 3514 /// BC029444 // IGKC	IGKC	BC029444	0.962599	9.41e-06	0.0871077	---	8.88037	0.177114	7.31885	6.72333	0.358492	4.93878	9.41e-06	0.223066	-4.48297
8148317	NM_002467 // MYC // v-myc myelocytomatosis viral oncogene homolog (avian) // 8q24.21 //	MYC	NM_002467	0.963403	2.44e-08	0.708819	NM_002467 // GenMAPP // Apoptosis /// NM_002467 // GenMAPP // Apoptosis_GenMAPP /// NM_	7.03233	0.0935847	6.36961	8.81016	0.153141	7.89838	2.44e-08	3.48432	3.48432
7947358	NR_024458 // LOC100190939 // hypothetical LOC100190939 // 13q14.13 // 100190939 /// AK1	LOC100190939	NR_024458	0.963537	2.99e-08	0.0151404	---	6.65946	0.129841	5.80446	7.88575	0.116282	7.11241	2.99e-08	2.37405	2.37405
8064191	NM_199360 // TPD52L2 // tumor protein D52-like 2 // 20q13.2-q13.3 // 7165 /// NM_199361	TPD52L2	NM_199360	0.963583	2.23e-10	1.73e-05	---	5.07308	0.10803	4.11753	6.10508	0.112251	5.26262	2.23e-10	2.00953	2.00953
7935776	NM_005063 // SCD // stearoyl-CoA desaturase (delta-9-desaturase) // 10q24.31 // 6319 //	SCD	NM_005063	0.963982	0.000954037	0.759889	NM_005063 // GenMAPP // Fatty_Acid_Synthesis /// AF097514 // GenMAPP // Fatty_Acid_Synt	7.82426	0.33828	5.24	9.74286	0.295859	6.78672	0.000954037	3.85301	3.85301
8019486	NM_003004 // SECTM1 // secreted and transmembrane 1 // 17q25 // 6398 /// ENST0000026938	SECTM1	NM_003004	0.964632	0.000109577	0.428004	---	5.97968	0.260364	4.51583	4.50463	0.110709	4.02868	0.000109577	0.372929	-2.68147
8006655	NM_024308 // DHRS11 // dehydrogenase/reductase (SDR family) member 11 // 17q12 // 79154	DHRS11	NM_024308	0.96584	2.1e-05	0.377172	---	8.3115	0.319375	5.10125	6.10321	0.23825	4.12599	2.1e-05	0.203801	-4.90675
8135031	NM_001164462 // MUC12 // mucin 12, cell surface associated // 7q22 // 10071 /// ENST000	MUC12	NM_001164462	0.966219	0.00612459	0.540977	---	11.6892	0.07557	10.7999	10.1293	0.486009	5.24445	0.00612459	0.328475	-3.04437
8111677	NM_002310 // LIFR // leukemia inhibitory factor receptor alpha // 5p13-p12 // 3977 ///	LIFR	NM_002310	0.967161	1.98e-08	0.175931	---	5.64912	0.284382	3.02079	2.96085	0.146303	2.16567	1.98e-08	0.139689	-7.15875
7893177	---		---	0.968037	0.00144706	0.0229929	---	3.64016	0.396114	1.59705	2.50439	0.153337	1.37723	0.00144706	0.416452	-2.40124
7943690	NM_004398 // DDX10 // DEAD (Asp-Glu-Ala-Asp) box polypeptide 10 // 11q22-q23 // 1662 //	DDX10	NM_004398	0.969507	7.38e-06	0.0148709	---	6.24886	0.179522	5.24688	7.67354	0.206181	6.02897	7.38e-06	2.5483	2.5483
8046975	NM_032168 // WDR75 // WD repeat domain 75 // 2q32.2 // 84128 /// ENST00000314761 // WDR	WDR75	NM_032168	0.969855	6.48e-07	0.00533342	---	5.71013	0.166265	4.82399	7.00296	0.158305	5.95743	6.48e-07	2.40973	2.40973
8102004	---		---	0.970168	0.00354541	0.618846	---	4.01653	0.260425	2.87551	3.04462	0.107647	2.59533	0.00354541	0.497162	-2.01142
7898655	NM_001785 // CDA // cytidine deaminase // 1p36.2-p35 // 978 /// ENST00000375071 // CDA	CDA	NM_001785	0.970494	0.0007115	0.260961	---	5.61982	0.238683	3.67208	4.42018	0.162018	3.58996	0.0007115	0.447754	-2.23337
7966462	NM_024953 // NAA25 // N(alpha)-acetyltransferase 25, NatB auxiliary subunit // 12q24.13	NAA25	NM_024953	0.970907	6.94e-06	0.0304437	---	5.10778	0.157029	4.18971	6.49227	0.20541	4.51094	6.94e-06	2.52582	2.52582
8114814	NM_000176 // NR3C1 // nuclear receptor subfamily 3, group C, member 1 (glucocorticoid r	NR3C1	NM_000176	0.971535	2.69e-07	0.300787	NM_000176 // GenMAPP // Apoptosis_KEGG /// NM_000176 // GenMAPP // Nuclear_Receptors //	5.16694	0.089178	4.62519	3.96452	0.127351	3.37564	2.69e-07	0.431728	-2.31627
8146198	NM_002690 // POLB // polymerase (DNA directed), beta // 8p11.2 // 5423 /// ENST00000265	POLB	NM_002690	0.971601	6.7e-05	0.213449	NM_002690 // GenMAPP // Nucleotide_Metabolism /// AK223537 // GenMAPP // Nucleotide_Met	5.06824	0.198556	3.52535	6.5393	0.229299	5.07389	6.7e-05	2.75857	2.75857
8132318	NM_018685 // ANLN // anillin, actin binding protein // 7p15-p14 // 54443 /// ENST000002	ANLN	NM_018685	0.97179	1.61e-07	0.533213	---	5.09787	0.255527	3.72792	7.94895	0.21735	6.06085	1.61e-07	7.22946	7.22946
7893357	---		---	0.971837	0.00187617	0.145798	---	9.67447	0.326201	6.48724	10.9949	0.238649	8.31875	0.00187617	2.57715	2.57715
8108217	NM_000358 // TGFBI // transforming growth factor, beta-induced, 68kDa // 5q31 // 7045 /	TGFBI	NM_000358	0.972338	4.9e-07	0.272165	---	6.4586	0.100596	5.90611	8.46762	0.259482	6.43477	4.9e-07	4.19865	4.19865
8162352	NR_024020 // NOL8 // nucleolar protein 8 // 9q22.31 // 55035 /// NM_017948 // NOL8 // n	NOL8	NR_024020	0.972484	3.41e-05	0.106496	---	6.7274	0.127953	5.85289	7.81487	0.161381	6.48562	3.41e-05	2.03331	2.03331
7895585	---		---	0.973883	0.000576813	0.507602	---	8.23226	0.186653	6.53046	9.26415	0.140649	7.59805	0.000576813	2.03479	2.03479
7965410	NM_001920 // DCN // decorin // 12q21.33 // 1634 /// NM_133503 // DCN // decorin // 12q2	DCN	NM_001920	0.974275	0.00412453	0.0987834	---	8.48882	0.373781	4.27403	7.24794	0.264533	5.37013	0.00412453	0.385386	-2.5948
7929373	NM_005097 // LGI1 // leucine-rich, glioma inactivated 1 // 10q24 // 9211 /// ENST000003	LGI1	NM_005097	0.975027	0.000354415	0.504497	---	3.46905	0.2402	2.24921	2.43098	0.0696284	1.98454	0.000354415	0.450447	-2.22002
8048541	NM_001927 // DES // desmin // 2q35 // 1674 /// ENST00000373960 // DES // desmin // 2q35	DES	NM_001927	0.976109	4.36e-05	0.906536	BC032116 // GenMAPP // Striated_muscle_contraction	7.56318	0.292009	6.01732	5.62847	0.150622	5.06537	4.36e-05	0.248964	-4.01664
7944970	---		---	0.976183	0.000910392	0.388426	---	4.29198	0.288567	2.8142	3.21258	0.0856115	2.63257	0.000910392	0.431604	-2.31694
8095585	NM_001098484 // SLC4A4 // solute carrier family 4, sodium bicarbonate cotransporter, me	SLC4A4	NM_001098484	0.976312	1.83e-08	0.992671	---	9.64498	0.258338	6.68531	5.01921	0.328092	3.84543	1.83e-08	0.0388232	-25.7578
7908597	NM_205860 // NR5A2 // nuclear receptor subfamily 5, group A, member 2 // 1q32.1 // 2494	NR5A2	NM_205860	0.977506	4.52e-07	0.394208	AB019246 // GenMAPP // Nuclear_Receptors	8.49027	0.157702	7.13901	6.53011	0.206866	4.47868	4.52e-07	0.248951	-4.01686
8138857	NM_024051 // GGCT // gamma-glutamylcyclotransferase // 7p15-p14 // 79017 /// ENST000002	GGCT	NM_024051	0.978409	1.18e-07	0.153147	---	6.5202	0.174098	5.51958	8.2356	0.140978	7.57846	1.18e-07	3.36387	3.36387
8036787	NM_003890 // FCGBP // Fc fragment of IgG binding protein // 19q13.1 // 8857 /// ENST000	FCGBP	NM_003890	0.979423	5.16e-07	0.342341	---	7.20944	0.179006	5.67156	4.63912	0.266454	3.65587	5.16e-07	0.185567	-5.3889
8105267	NM_002203 // ITGA2 // integrin, alpha 2 (CD49B, alpha 2 subunit of VLA-2 receptor) // 5	ITGA2	NM_002203	0.979986	1.04e-06	0.0502889	NM_002203 // GenMAPP // Integrin-mediated_cell_adhesion_KEGG	5.20028	0.270498	3.19378	7.2292	0.184948	6.25783	1.04e-06	4.08493	4.08493
8016487	NM_006361 // HOXB13 // homeobox B13 // 17q21.2 // 10481 /// ENST00000290295 // HOXB13 /	HOXB13	NM_006361	0.981475	0.00525491	0.677856	---	5.57847	0.226102	3.65704	4.51584	0.228321	3.31941	0.00525491	0.461498	-2.16685
8139299	NM_001127218 // POLD2 // polymerase (DNA directed), delta 2, regulatory subunit 50kDa /	POLD2	NM_001127218	0.98161	0.000352884	0.644687	BC000459 // GenMAPP // DNA_replication_Reactome	5.74813	0.168204	4.57526	6.94246	0.181565	5.63917	0.000352884	2.22959	2.22959
8088866	NM_020872 // CNTN3 // contactin 3 (plasmacytoma associated) // 3p26 // 5067 /// ENST000	CNTN3	NM_020872	0.982048	2.79e-06	0.333567	---	4.17414	0.213899	2.91813	2.58691	0.0910003	2.14903	2.79e-06	0.340708	-2.93507
8033257	NM_000064 // C3 // complement component 3 // 19p13.3-p13.2 // 718 /// ENST00000245907 /	C3	NM_000064	0.982538	0.00204087	0.790709	BC150179 // GenMAPP // Complement_Activation_Classical	7.27178	0.25542	4.71751	5.7688	0.278434	4.45373	0.00204087	0.350123	-2.85614
8115410	NM_015465 // GEMIN5 // gem (nuclear organelle) associated protein 5 // 5q33.2 // 25929	GEMIN5	NM_015465	0.983253	1.08e-05	0.0565529	---	4.62233	0.0758706	4.13551	5.79858	0.191216	4.49514	1.08e-05	2.10185	2.10185
8025918	NM_001299 // CNN1 // calponin 1, basic, smooth muscle // 19p13.2-p13.1 // 1264 /// ENST	CNN1	NM_001299	0.983425	0.00179128	0.927796	NM_001299 // GenMAPP // Smooth_muscle_contraction /// BC022015 // GenMAPP // Smooth_mus	5.45078	0.263433	4.43877	4.3415	0.0915529	3.82564	0.00179128	0.44008	-2.27231
8101957	NM_016242 // EMCN // endomucin // 4q24 // 51705 /// NM_001159694 // EMCN // endomucin /	EMCN	NM_016242	0.987707	0.00167336	0.0605569	---	4.97313	0.242015	2.85285	4.02157	0.218736	2.63122	0.00167336	0.481386	-2.07734
8138466	NM_182762 // MACC1 // metastasis associated in colon cancer 1 // 7p21.1 // 346389 /// E	MACC1	NM_182762	0.988196	1.29e-07	0.0109061	---	6.28472	0.192975	5.14792	8.37539	0.277841	6.1839	1.29e-07	4.5375	4.5375
8043470	ENST00000483158 // IGKV3D-11 // immunoglobulin kappa variable 3D-11 // 2p12 // 28876 //	IGKV3D-11	ENST00000483158	0.988735	1.46e-05	0.06995	---	9.2349	0.244037	6.89456	6.78136	0.41018	4.83459	1.46e-05	0.181365	-5.51376
8097480	NM_057175 // NAA15 // N(alpha)-acetyltransferase 15, NatA auxiliary subunit // 4q31.1 /	NAA15	NM_057175	0.990158	3.16e-05	0.153173	NM_057175 // GenMAPP // Electron_Transport_Chain /// AY039242 // GenMAPP // Electron_Tr	6.08901	0.153237	4.67617	7.32143	0.175743	5.65382	3.16e-05	2.29614	2.29614
7912198	NM_001428 // ENO1 // enolase 1, (alpha) // 1p36.2 // 2023 /// ENST00000234590 // ENO1 /	ENO1	NM_001428	0.990168	0.00246547	0.222787	NM_001428 // GenMAPP // Glycolysis_and_Gluconeogenesis /// GU170215 // GenMAPP // Glyco	7.83565	0.221265	6.04096	8.8824	0.202654	6.51572	0.00246547	2.0383	2.0383
7984263	NM_016395 // PTPLAD1 // protein tyrosine phosphatase-like A domain containing 1 // 15q2	PTPLAD1	NM_016395	0.990238	0.000473094	0.204794	---	6.27805	0.210162	4.43765	7.6616	0.248218	5.31855	0.000473094	2.49354	2.49354
8043468	---		---	0.990795	9.25e-06	0.233854	---	6.99224	0.215007	4.9475	4.30444	0.399565	1.89909	9.25e-06	0.158641	-6.30354
7937560	NM_002457 // MUC2 // mucin 2, oligomeric mucus/gel-forming // 11p15.5 // 4583 /// ENST0	MUC2	NM_002457	0.991285	2.3e-05	0.456166	---	9.18314	0.211164	7.57933	6.09481	0.444641	4.38273	2.3e-05	0.136476	-7.32728
8084742	NM_005578 // LPP // LIM domain containing preferred translocation partner in lipoma //	LPP	NM_005578	0.993696	0.00196889	0.960779	---	9.02816	0.173533	7.64896	8.06748	0.160558	6.36478	0.00196889	0.499157	-2.00338
7984540	NM_138555 // KIF23 // kinesin family member 23 // 15q23 // 9493 /// NM_004856 // KIF23	KIF23	NM_138555	0.995519	0.00065844	0.391162	---	6.30214	0.226553	4.69879	7.76199	0.261727	5.01703	0.00065844	2.68853	2.68853
7945014	NM_001274 // CHEK1 // CHK1 checkpoint homolog (S. pombe) // 11q24.2 // 1111 /// NM_0011	CHEK1	NM_001274	0.996356	6.06e-06	0.0540391	NM_001114122 // GenMAPP // Cell_cycle_KEGG /// AK292549 // GenMAPP // Cell_cycle_KEGG	5.16922	0.22249	3.79282	6.95823	0.226576	5.00611	6.06e-06	3.28422	3.28422
8135037	NM_001164462 // MUC12 // mucin 12, cell surface associated // 7q22 // 10071 /// ENST000	MUC12	NM_001164462	0.996581	0.000742855	0.556856	---	9.17839	0.352203	5.01791	6.58391	0.515376	2.52266	0.000742855	0.156505	-6.38956
8063337	NR_003604 // NCRNA00275 // non-protein coding RNA 275 // 20q13.13 // 441951 /// NR_0366	NCRNA00275	NR_003604	0.996658	2.84e-06	0.104331	---	7.97918	0.186895	6.83777	9.34981	0.136592	8.50908	2.84e-06	2.60378	2.60378
8092021	NM_024727 // LRRC31 // leucine rich repeat containing 31 // 3q26.2 // 79782 /// ENST000	LRRC31	NM_024727	0.996851	0.000296779	0.201771	---	6.57807	0.192978	5.06485	5.18654	0.233978	3.69123	0.000296779	0.404641	-2.47133
7995787	NM_176870 // MT1M // metallothionein 1M // 16q13 // 4499 /// ENST00000379818 // MT1M //	MT1M	NM_176870	0.997355	9.94e-05	0.937437	---	4.57701	0.252782	3.35866	2.95533	0.0984867	2.24589	9.94e-05	0.339093	-2.94905
8180256	---		---	0.998794	2.94e-08	0.014548	---	7.58269	0.103962	6.65459	9.15756	0.190669	7.16858	2.94e-08	2.9818	2.9818
7934570	NM_001014797 // KCNMA1 // potassium large conductance calcium-activated channel, subfam	KCNMA1	NM_001014797	0.998958	6.46e-06	0.979149	---	5.42181	0.196426	4.13716	3.91479	0.0851805	3.4504	6.46e-06	0.334491	-2.98961
7906900	AY423733 // DDR2 // discoidin domain receptor tyrosine kinase 2 // 1q23.3 // 4921 /// A	DDR2	AY423733	0.99911	0.00368256	0.551401	---	5.71265	0.384667	2.18797	4.23471	0.222682	3.09579	0.00368256	0.33464	-2.98829
7971461	NM_002298 // LCP1 // lymphocyte cytosolic protein 1 (L-plastin) // 13q14.3 // 3936 ///	LCP1	NM_002298	0.999114	0.000508745	0.138416	---	8.03412	0.19995	5.92639	6.62247	0.281147	4.88312	0.000508745	0.388136	-2.57642
8155192	NM_022343 // GLIPR2 // GLI pathogenesis-related 2 // 9p13.3 // 152007 /// ENST000003779	GLIPR2	NM_022343	0.999612	0.000156901	0.950407	---	7.23006	0.102743	6.49042	5.92195	0.223711	5.15512	0.000156901	0.39417	-2.53698
