# Supplementary material for: Integrated Analysis of Copy Number Variation and Genome-Wide Expression Profiling in Colorectal Cancer Tissues
Source: PLoS One. 2014 Apr 2;9(4):e92553. doi: 10.1371/journal.pone.0092553 (PMC3973632; doi:10.1371/journal.pone.0092553)
Supplement: Table S3 — Full list of 56 overlapped genes following integration analysis of both datasets. (XLSX) [file pone.0092553.s003.xlsx]

## Sheet: Table S3-Overlapped Genes
Table S3: Full list of 56 overlapped genes following integration analysis of both datasets
Gene Symbol	Cytoband	CNV Status	CNV Value	CNV Length (bps)	Gene Expression Status	Expression p-value	Expression FoldChange
ADNP	20q13.13	Gain	2.50574	798414	Up-regulated	0.000177274	2.04358
AHCY	20q11.22	Gain	2.48931	238215	Up-regulated	4.58e-07	3.26195
ATP11A	13q34	Gain	2.42454	351007	Up-regulated	3.98e-06	3.09219
AURKA	20q13.2 - 20q13.31	Gain	2.51517	545041	Up-regulated	6.58e-06	3.91489
BCAS1	20q13.2	Gain	2.51547	1503063	Down-regulated	4.53e-06	-5.83292
C20orf111	20q13.12	Gain	2.50375	2992807	Up-regulated	8.84e-06	2.41618
C20orf177	20q13.33	Gain	2.51454	688511	Up-regulated	0.000260743	2.2835
C20orf20	20q13.33	Gain	2.52546	398803	Up-regulated	6.74e-07	2.08889
CDC25B	20p13	Gain	2.46186	75858	Up-regulated	0.000566871	2.08372
CDK5RAP1	20q11.21 - 20q11.22	Gain	2.48632	1712300	Up-regulated	1.36e-05	2.19838
CSE1L	20q13.13	Gain	2.49996	1439532	Up-regulated	5.59e-08	3.24436
CST1	20p11.21	Gain	2.49453	771301	Up-regulated	0.000408656	3.86902
CSTF1	20q13.2 - 20q13.31	Gain	2.51517	545041	Up-regulated	5.25e-07	2.18186
CTNNBL1	20q11.23	Gain	2.49864	834460	Up-regulated	0.000224031	2.05123
DACH1	13q21.33	Gain	2.40763	230628	Up-regulated	0.000732166	2.36911
DSN1	20q11.22 - 20q11.23	Gain	2.49086	1847081	Up-regulated	0.000245138	2.64437
DTD1	20p11.23	Gain	2.48148	1929680	Up-regulated	6.24e-05	2.00865
EDN3	20q13.32	Gain	2.51604	269383	Down-regulated	3.95e-07	-4.94557
EIF2S2	20q11.21 - 20q11.22	Gain	2.48632	1712300	Up-regulated	1.2e-09	2.7135
FABP4	8q21.13	Gain	2.4776	31515	Down-regulated	0.00100945	-2.60451
FERMT1	20p12.3	Gain	2.46186	370271	Up-regulated	0.00133789	2.42899
FITM2	20q13.12	Gain	2.50375	2992807	Up-regulated	0.000918915	2.12326
GINS1	20p11.21	Gain	2.4965	379339	Up-regulated	4.72e-05	4.30096
GPCPD1	20p12.3	Gain	2.47397	381028	Up-regulated	0.000112459	2.59703
KHDRBS3	8q24.22 - 8q24.23	Gain	2.43076	955457	Up-regulated	2.86e-05	2.21977
LAPTM4B	8q22.1 - 8q22.2	Gain	2.46076	4070488	Up-regulated	4.75e-07	3.55091
LOC388796	20q11.23 - 20q12	Gain	2.49453	2728214	Up-regulated	2.37e-07	3.16697
MATN2	8q22.1 - 8q22.2	Gain	2.46076	4070488	Down-regulated	0.00305069	-2.13318
MCM8	20p12.3	Gain	2.46186	370271	Up-regulated	0.00404506	2.4172
MTERFD1	8q22.1	Gain	2.46755	1069987	Up-regulated	3.26e-05	2.57036
MYBL2	20q13.11 - 20q13.12	Gain	2.51442	390477	Up-regulated	0.000179212	2.49427
NCRNA00275	20q13.13	Gain	2.49996	1439532	Up-regulated	2.84e-06	2.60378
NOP56	20p13	Gain	2.47209	841982	Up-regulated	4.78e-05	2.43891
PCID2	13q34	Gain	2.46657	3600	Up-regulated	0.000164302	2.20573
PCNA	20p13 - 20p12.3	Gain	2.46186	402840	Up-regulated	0.000604316	2.03178
PFDN4	20q13.2	Gain	2.51547	1503063	Up-regulated	6.93e-05	2.66457
PIGU	20q11.22	Gain	2.49	264758	Up-regulated	2.33e-05	2.48105
PLAGL2	20q11.21	Gain	2.49682	678843	Up-regulated	0.00138966	2.17273
PTDSS1	8q22.1	Gain	2.46755	1069987	Up-regulated	4.68e-06	2.77911
RAE1	20q13.31 - 20q13.32	Gain	2.51377	1172786	Up-regulated	1.15e-07	2.76316
RBL1	20q11.23	Gain	2.49864	834460	Up-regulated	6.02e-07	3.32915
RFC3	13q13.2	Gain	2.39372	692848	Up-regulated	1.46e-07	3.5349
RNF114	20q13.13	Gain	2.49996	1439532	Up-regulated	7.26e-06	2.04402
RPS21	20q13.33	Gain	2.53799	261290	Up-regulated	0.000901262	2.13298
SDCBP2	20p13	Gain	2.50816	144144	Down-regulated	8.51e-05	-2.20343
SNORA71A	20q11.23 - 20q12	Gain	2.49453	2728214	Up-regulated	8.92e-06	4.04931
SPTLC3	20p12.1	Gain	2.45754	93640	Down-regulated	0.000327108	-2.40834
TH1L	20q13.32	Gain	2.51556	45079	Up-regulated	4.7e-09	3.20641
TOMM34	20q13.12	Gain	2.50375	2992807	Up-regulated	1.33e-08	4.01087
TPX2	20q11.21	Gain	2.49682	678843	Up-regulated	1.91e-07	5.54453
TRMT6	20p12.3	Gain	2.46186	370271	Up-regulated	0.000135914	2.01057
TRPA1	8q13.3 - 8q21.11	Gain	2.4781	2005891	Down-regulated	0.00155556	-2.08908
TTI1	20q11.23 - 20q12	Gain	2.49453	2728214	Up-regulated	0.00182094	2.10815
TUSC3	8p23.1 - 8p22	Loss	1.65984	3093282	Down-regulated	0.000383024	-2.2187
UBE2C	20q13.12	Gain	2.50375	2992807	Up-regulated	6.45e-09	3.23485
WFDC2	20q13.12	Gain	2.50375	2992807	Down-regulated	0.00207966	-2.09947
