# Supplementary material for: Integrated Analysis of Copy Number Variation and Genome-Wide Expression Profiling in Colorectal Cancer Tissues
Source: PLoS One. 2014 Apr 2;9(4):e92553. doi: 10.1371/journal.pone.0092553 (PMC3973632; doi:10.1371/journal.pone.0092553)
Supplement: Table S4 — Full list of sub-analysis between CNV and gene expression of 15 paired subset colorectal cancer patients. (XLSX) [file pone.0092553.s004.xlsx]

## Sheet: Table S4-Correlation
Table S4: Full list of sub-analysis between CNV and gene expression of 15 paired subset colorectal cancer patients
Copy Number	Gene Expression	Intersection region	Gene Symbol	RefSeq	linear correlation	p-values
chr13.107137224.107358421	7972723	chr13.107194021.107220513	ARGLU1	NM_018011	0.899296	5.09027e-06
chr13.96436824.96766198	7972369	chr13.96453834.96705737	UGGT2	NM_020121	0.89214	7.81311e-06
chr16.66969096.67157896	7996345	chr16.66969096.66979000	CES2	NM_003869	0.876931	1.77289e-05
chr8.33107521.33365710	8150165	chr8.33228342.33330665	FUT10	NM_032664	0.874789	1.97278e-05
chr10.135191658.135193442	7931582	chr10.135192695.135193443	PAOX	NM_152911	0.874486	2.00246e-05
chr13.32576026.33033754	7970907	chr13.33006554.33033755	N4BP2L2	NM_014887	0.850402	5.89821e-05
chr13.33046131.33620880	7970907	chr13.33046131.33112920	N4BP2L2	NM_014887	0.843455	7.78405e-05
chr11.114140083.114410258	7944021	chr11.114397851.114397954		---	0.842498	8.07891e-05
chr14.35487262.35487304	7973902	chr14.35487262.35487305	SRP54	NM_003136	0.84003	8.88214e-05
chr20.18137176.18137915	8061138	chr20.18137176.18137916	CSRP2BP	NM_020536	0.837324	9.83733e-05
chr17.18770138.18799262	8005512	chr17.18770138.18799263	PRPSAP2	NM_002767	0.827401	0.00014094
chr18.12687290.12735691	8022380	chr18.12687290.12702704	CEP76	NM_024899	0.822586	0.000166476
chr17.18735859.18770138	8005512	chr17.18761465.18770139	PRPSAP2	NM_002767	0.819635	0.000183922
chr20.23130920.23372773	8061373	chr20.23342819.23353701	GZF1	NM_022482	0.817923	0.000194711
chr8.98781672.98807005	8147503	chr8.98787285.98807006	LAPTM4B	NM_018407	0.816633	0.000203181
chr11.17781311.17789324	7938738	chr11.17781311.17789325	KCNC1	NM_004976	0.816562	0.000203654
chr17.38267803.38465811	8007071	chr17.38444146.38459414	CDC6	NM_001254	0.815289	0.000212326
chr8.38959137.38959602	8146000	chr8.38959137.38959603	ADAM9	NM_003816	0.813996	0.000221436
chr17.19227095.19585050	8005638	chr17.19551833.19580909	ALDH3A2	NM_001031806	0.809016	0.000259573
chr5.68466584.68608649	8105828	chr5.68466584.68474073	CCNB1	NM_031966	0.806785	0.000278324
chr20.17964758.17983705	8061129	chr20.17964758.17972205	C20orf72	BC016869	0.806698	0.000279081
chr8.33366153.33385037	8150175	chr8.33366153.33370657	C8orf41	NM_025115	0.806512	0.000280692
chr7.75503049.75899115	8140386	chr7.75625655.75677322	STYXL1	NM_016086	0.80561	0.000288632
chr20.6090148.6255221	8064904	chr20.6090148.6104192	FERMT1	NM_017671	0.80377	0.000305413
chr20.13228457.13590961	8065018	chr20.13370036.13590962	TASP1	NM_017714	0.799085	0.000351743
chr8.27514763.27650805	8149942	chr8.27590833.27630171	CCDC25	NM_018246	0.79612	0.000383929
chr6.47203559.47451274	8120102	chr6.47445940.47451275	CD2AP	NM_012120	0.795664	0.000389078
chr18.12893422.12950529	8020254	chr18.12947983.12950530	SEH1L	NM_031216	0.795309	0.000393132
chr7.36324549.36810125	8139033	chr7.36552607.36764071	AOAH	NM_001637	0.79495	0.000397262
chr12.6847088.7034176	7953483	chr12.6961292.6975797	USP5	NM_001098536	0.794633	0.00040095
chr20.23130920.23372773	8061368	chr20.23331373.23335415	NXT1	NM_013248	0.794001	0.000408365
chr13.100473333.100508631	7969815	chr13.100473333.100508632	CLYBL	NM_206808	0.792588	0.000425356
chr13.44979059.46137269	7968898	chr13.45563687.45607744	KIAA1704	BC039586	0.790622	0.000449952
chr14.77814117.77861294	7980381	chr14.77814117.77843453	TMED8	NM_213601	0.787871	0.000486307
chr20.37258551.38563870	8062545	chr20.37377097.37400835	ACTR5	NM_024855	0.786737	0.00050198
chr14.90386698.90570276	7980690	chr14.90386698.90421090	C14orf143	NM_145231	0.785985	0.000512596
chr18.12950529.12975072	8020254	chr18.12950529.12975073	SEH1L	NM_031216	0.785979	0.000512672
chr15.22852075.22858486	7981798	chr15.22852075.22858487	TUBGCP5	NM_052903	0.784054	0.000540683
chr13.72853795.73606629	7969390	chr13.73356197.73590593	PIBF1	NM_006346	0.783367	0.000550975
chr4.7890219.7895550	8099259	chr4.7890219.7895551	AFAP1	NM_198595	0.783042	0.000555905
chr3.121634443.122312565	8082046	chr3.121902530.122005343	CASR	NM_001178065	0.782412	0.000565551
chr20.44707376.44728371	8066668	chr20.44707376.44718592	NCOA5	NM_020967	0.782296	0.000567344
chr8.42170039.42221094	8146198	chr8.42195974.42221095	POLB	NM_002690	0.782032	0.000571435
chr20.897321.1151215	8060379	chr20.1093933.1149023	PSMF1	NM_178578	0.781041	0.000587016
chr20.10610637.11416993	8060977	chr20.10610637.10617013	C20orf94	NM_001009608	0.780175	0.000600906
chr3.125425736.125828211	8082254	chr3.125635469.125648866	LOC100125556	NR_024251	0.779358	0.00061426
chr6.3090294.3091362	8116622	chr6.3090294.3091363	RIPK1	NM_003804	0.779053	0.000619315
chr17.15744133.15998954	8005141	chr17.15902694.15932097	TTC19	NM_017775	0.77848	0.00062889
chr8.30005581.30046562	8145660	chr8.30013813.30041061	DCTN6	NM_006571	0.777682	0.000642418
chr8.128753630.128804638	8148317	chr8.128753630.128753675	MYC	NM_002467	0.777291	0.000649132
chr12.117488152.117800498	7966760	chr12.117581585.117628313	FBXO21	NM_033624	0.775435	0.000681797
chr18.20743650.20746588	8020495	chr18.20743650.20746589	CABLES1	NM_138375	0.774907	0.00069134
chr3.142030588.142259772	8091188	chr3.142139047.142139209		---	0.774073	0.000706605
chr20.17983705.18137176	8061138	chr20.18118499.18137177	CSRP2BP	NM_020536	0.773931	0.00070923
chr17.4845569.4867217	8004030	chr17.4845569.4848519	RNF167	NM_015528	0.773499	0.00071729
chr13.110972287.111586136	7972828	chr13.111530887.111567417	ANKRD10	NM_017664	0.773039	0.000725938
chr17.7425165.7668344	8012247	chr17.7529552.7531188	SAT2	NM_133491	0.772836	0.000729782
chr7.50498309.50590837	8139640	chr7.50526134.50590838	DDC	NM_000790	0.769689	0.000791498
chr17.18799262.18864694	8005512	chr17.18799262.18834581	PRPSAP2	NM_002767	0.769617	0.00079295
chr17.42149754.42487809	8015955	chr17.42269174.42275530	ATXN7L3	NM_020218	0.768481	0.000816287
chr1.109532289.109539010	7918275	chr1.109532289.109539011	WDR47	NM_001142550	0.767282	0.00084151
chr13.100508631.100518665	7969815	chr13.100508631.100518666	CLYBL	NM_206808	0.766066	0.000867717
chr21.34743915.35178793	8070097	chr21.34857837.34864028	DNAJC28	NM_017833	0.764918	0.00089309
chr19.55253160.55298307	8031293	chr19.55277928.55278797	KIR2DL3	NM_015868	0.764784	0.000896084
chr14.50309345.50395066	7974249	chr14.50359821.50361735	ARF6	NM_001663	0.764536	0.000901658
chr11.117992634.118039843	7952004	chr11.118004092.118023538	SCN4B	NM_174934	0.763248	0.000931055
chr20.17919292.17964758	8061129	chr20.17949556.17964759	C20orf72	BC016869	0.763082	0.000934895
chr9.125775989.125778718	8157700	chr9.125775989.125778719	RABGAP1	NM_012197	0.763018	0.00093637
chr20.6039001.6090148	8064904	chr20.6055492.6090149	FERMT1	NM_017671	0.762616	0.000945747
chr3.121634443.122312565	8082058	chr3.122044011.122061208	CSTA	NM_005213	0.762278	0.000953699
chr2.9463554.9463756	8040113	chr2.9463554.9463757	ASAP2	NM_003887	0.762109	0.000957677
chr6.47451274.47553362	8120102	chr6.47451274.47553363	CD2AP	NM_012120	0.76209	0.00095812
chr20.5035569.5244041	8064844	chr20.5095599.5107271	PCNA	NM_002592	0.761034	0.000983373
chr17.4188721.4190490	8011626	chr17.4188721.4190491	UBE2G1	NM_003342	0.757552	0.00107047
chr17.38802438.38807333	8015039	chr17.38802438.38804765	SMARCE1	NM_003079	0.756119	0.00110808
chr5.68466584.68608649	8105862	chr5.68530700.68573607	CDK7	NM_001799	0.755522	0.00112406
chr5.68466584.68608649	8177462	chr5.68530715.68573607	CDK7	NM_001799	0.755522	0.00112406
chr20.5035569.5244041	8064833	chr20.5080119.5093734	C20orf30	NM_001009924	0.755459	0.00112575
chr8.120045367.120868803	8152582	chr8.120846216.120868153	DSCC1	NM_024094	0.755358	0.00112848
chr18.11993727.12002602	8020183	chr18.11993727.12002603	IMPA2	NM_014214	0.754968	0.00113906
chr11.63427163.63457911	7948997	chr11.63427163.63439445	ATL3	NM_015459	0.754111	0.00116258
chr14.74134763.74148510	7975616	chr14.74134763.74148511	DNAL1	NM_031427	0.752668	0.00120306
chr20.3212958.3582898	8060627	chr20.3451676.3582899	ATRN	NM_139321	0.75231	0.00121329
chr17.73315722.73615268	8009832	chr17.73512609.73520821	TSEN54	NM_207346	0.751681	0.0012314
chr8.30550759.30669959	8150112	chr8.30550759.30585444	GSR	NM_000637	0.751621	0.00123314
chr8.126430834.126442971	8148304	chr8.126442563.126442972	TRIB1	NM_025195	0.750852	0.00125562
chr9.34613675.34679168	8160857	chr9.34634717.34637807	SIGMAR1	NM_005866	0.750327	0.00127113
chr10.51172210.51172240	7933561	chr10.51172210.51172241	PARG	NM_003631	0.74963	0.001292
chr11.111673202.112187606	7951672	chr11.111938526.111944705	PIH1D2	NM_138789	0.748754	0.00131862
chr8.126442971.126496985	8148304	chr8.126442971.126450646	TRIB1	NM_025195	0.748092	0.00133903
chr20.18145589.18183506	8061138	chr20.18145589.18169032	CSRP2BP	NM_020536	0.748041	0.0013406
chr8.99520980.101474256	8147654	chr8.101162839.101166231	POLR2K	NM_005034	0.747151	0.00136844
chr13.28650912.28837875	7968295	chr13.28806638.28806755		---	0.746732	0.00138175
chr18.12650830.12687290	8022380	chr18.12672631.12687291	CEP76	NM_024899	0.745473	0.00142223
chr6.2768776.2886725	8123598	chr6.2832566.2842241	SERPINB1	NM_030666	0.7453	0.0014279
chr6.10637036.10824909	8116859	chr6.10723294.10731363	TMEM14C	NM_001165258	0.74459	0.00145124
chr7.56117262.56140444	8132964	chr7.56131917.56140445	SUMF2	NM_015411	0.743968	0.00147193
chr16.56364601.56569128	8001477	chr16.56395364.56459451	AMFR	NM_001144	0.743088	0.00150161
chr20.44621376.44707376	8066668	chr20.44689624.44707377	NCOA5	NM_020967	0.742392	0.00152543
chr11.62158582.62248413	7940643	chr11.62158582.62160885	ASRGL1	NM_001083926	0.74194	0.00154107
chr8.42221094.42234639	8146198	chr8.42221094.42229327	POLB	NM_002690	0.74173	0.00154838
chr11.62135016.62158582	7940643	chr11.62135016.62158583	ASRGL1	NM_001083926	0.740981	0.00157468
chr20.10186075.10553199	8060977	chr20.10415951.10553200	C20orf94	NM_001009608	0.740325	0.00159799
chr3.121634443.122312565	8089986	chr3.121744042.121744152		---	0.739493	0.00162796
chr9.34987786.35078595	8160914	chr9.35056061.35073247	VCP	NM_007126	0.738147	0.00167743
chr8.103504761.103725574	8152215	chr8.103661012.103667953	KLF10	NM_005655	0.738142	0.00167759
chr17.77913571.78222297	8019046	chr17.78109017.78120939	EIF4A3	NM_014740	0.738008	0.0016826
chr17.40113091.40136238	8015490	chr17.40128456.40136239	DNAJC7	NM_003315	0.737238	0.00171152
chr7.6017709.6098329	8131374	chr7.6048882.6063466	AIMP2	NM_006303	0.73683	0.00172696
chr18.9521910.9534928	8020100	chr18.9521910.9534929	RALBP1	NM_006788	0.736602	0.00173565
chr20.20338198.20628165	8065280	chr20.20372856.20628166	RALGAPA2	NM_020343	0.735783	0.00176721
chr3.51689055.51729310	8080121	chr3.51705247.51729311	TEX264	NM_015926	0.734259	0.0018271
chr12.53340738.53343603	7955637	chr12.53342655.53343604	KRT18	NM_199187	0.733575	0.00185449
chr3.108522348.109144334	8089438	chr3.109012641.109035365	DPPA2	NM_138815	0.733102	0.00187364
chr6.24680029.24773113	8117219	chr6.24680029.24701943	ACOT13	NM_018473	0.731974	0.00191996
chr1.245835354.245846851	7911114	chr1.245835354.245846852	KIF26B	NM_018012	0.73131	0.00194762
chr14.102665510.102837084	7981364	chr14.102808956.102829254	CINP	NM_032630	0.731245	0.00195038
chr8.33107521.33365710	8150175	chr8.33356192.33365711	C8orf41	NM_025115	0.731217	0.00195152
chr8.25127106.25128645	8145365	chr8.25127106.25128646	DOCK5	NM_024940	0.730706	0.00197309
chr13.43366836.43622392	7968872	chr13.43597339.43622393	DNAJC15	NM_013238	0.730512	0.00198133
chr5.68358972.68466584	8105828	chr5.68462837.68466585	CCNB1	NM_031966	0.7305	0.00198184
chr17.4235794.4256840	8011626	chr17.4235794.4256841	UBE2G1	NM_003342	0.730469	0.00198315
chr13.100247827.100323496	7969815	chr13.100258923.100323497	CLYBL	NM_206808	0.730187	0.0019952
chr4.92179532.94072614	8096457	chr4.93623418.93623494		---	0.729452	0.0020268
chr2.10828665.10902980	8050255	chr2.10828665.10830099	NOL10	NM_024894	0.728653	0.00206164
chr16.8858972.8892395	7999317	chr16.8889310.8891491	TMEM186	NM_015421	0.728351	0.0020749
chr20.48394376.48637982	8066953	chr20.48519928.48532069	SPATA2	NM_006038	0.727716	0.00210309
chr19.44353383.44568996	8029331	chr19.44455397.44471862	ZNF221	NM_013359	0.727305	0.00212145
chr15.41768416.41768522	7982904	chr15.41768416.41768523	RTF1	NM_015138	0.72713	0.00212933
chr13.51294523.51477745	7971669	chr13.51387124.51387243		---	0.727042	0.00213329
chr8.130831966.130936895	8152845	chr8.130853716.130936896	FAM49B	BC017297	0.727019	0.00213436
chr6.40432918.41095541	8126248	chr6.40994771.41006929	UNC5CL	NM_173561	0.726842	0.00214237
chr6.5767196.5767407	8116724	chr6.5767196.5767408	FARS2	NM_006567	0.72586	0.00218715
chr8.6417455.6442327	8149071	chr8.6417455.6420931	ANGPT2	NM_001147	0.725785	0.00219061
chr16.56364601.56569128	8001496	chr16.56463045.56485266	NUDT21	NM_007006	0.72555	0.00220149
chr7.940281.940385	8137680	chr7.940281.940386	ADAP1	NM_006869	0.72524	0.00221585
chr4.1237209.1277638	8093456	chr4.1244177.1246617	C4orf42	NR_033339	0.72443	0.00225378
chr8.17807060.18076744	8149534	chr8.17913934.17942495	ASAH1	NM_004315	0.724185	0.00226537
chr3.49013655.49035077	8079677	chr3.49027341.49035078	P4HTM	NM_177938	0.724138	0.00226757
chr17.4256840.4276177	8011626	chr17.4256840.4269970	UBE2G1	NM_003342	0.723813	0.00228299
chr20.25531513.25541525	8065485	chr20.25531513.25541526	NINL	NM_025176	0.723774	0.00228484
chr20.10577626.10585056	8060977	chr20.10577626.10585057	C20orf94	NM_001009608	0.723541	0.002296
chr6.30570296.30603780	8117955	chr6.30585597.30594170	MRPS18B	NM_014046	0.723203	0.00231222
chr6.30570296.30603780	8179139	chr6.30585597.30594168	MRPS18B	NM_014046	0.723203	0.00231222
chr6.30570296.30603780	8177824	chr6.30585597.30594168	MRPS18B	NM_014046	0.723203	0.00231222
chr9.109777291.110603845	8157125	chr9.110045544.110094476	RAD23B	NM_002874	0.723019	0.00232107
chr8.97337876.97341084	8147447	chr8.97337876.97341085	PTDSS1	NM_014754	0.722776	0.00233284
chr14.68143362.68330634	7979757	chr14.68213238.68283305	ZFYVE26	NM_015346	0.722643	0.00233928
chr20.52303762.53034630	8063453	chr20.52824502.52836493	PFDN4	NM_002623	0.722524	0.00234507
chr12.51663350.51730724	7963280	chr12.51663350.51664675	SMAGP	NM_001033873	0.722463	0.00234806
chr2.78523183.78929551	8053325	chr2.78639671.78769188		---	0.722336	0.00235423
chr7.132601508.133416236	8136293	chr7.132937822.133416237	EXOC4	NM_021807	0.722054	0.00236801
chr12.122342922.122431219	7959322	chr12.122342922.122355772	PSMD9	NM_002813	0.721974	0.00237195
chr13.27817396.28042573	7968234	chr13.27829538.27829664	SNORA27	NR_002575	0.721536	0.00239354
chr5.179472803.179479034	8116372	chr5.179472803.179479035	RNF130	NM_018434	0.720076	0.00246665
chr14.34908130.34909982	7978553	chr14.34908130.34909983	C14orf147	NM_138288	0.719822	0.00247954
chr14.77643567.77798155	7975956	chr14.77787354.77797941	GSTZ1	NM_001513	0.71969	0.00248628
chr17.4633572.4637445	8003922	chr17.4634708.4636903	MED11	NM_001001683	0.71953	0.00249447
chr8.6373676.6382256	8149071	chr8.6373676.6382257	ANGPT2	NM_001147	0.719465	0.00249778
chr6.44213125.44247386	8119993	chr6.44214824.44221621	HSP90AB1	NM_007355	0.719275	0.00250752
chr3.158362128.158564101	8091723	chr3.158414897.158450276	RARRES1	NM_206963	0.719188	0.00251197
chr2.10902980.11036074	8050278	chr2.10923517.10960991	PDIA6	NM_005742	0.719056	0.00251878
chr18.2565656.2570100	8022009	chr18.2565656.2570101	METTL4	NM_022840	0.719034	0.00251991
chr14.63777938.64188653	7979565	chr14.64063757.64108592	WDR89	NM_080666	0.718586	0.00254307
chr12.31846922.32022498	7962194	chr12.31944119.31945176	H3F3C	NM_001013699	0.718535	0.00254572
chr10.62296522.63316035	7933840	chr10.62672527.62672686		---	0.718469	0.00254918
chr20.57561990.57607068	8063697	chr20.57561990.57570189	TH1L	NM_198976	0.718222	0.00256207
chr17.15134348.15486275	8012918	chr17.15339338.15370926	CDRT4	NM_173622	0.717477	0.0026012
chr6.24600677.24680029	8117219	chr6.24667275.24680030	ACOT13	NM_018473	0.717219	0.0026149
chr8.29608569.29944295	8150089	chr8.29920609.29940660	TMEM66	NM_016127	0.717159	0.00261804
chr14.74520842.74586918	7980098	chr14.74526851.74551197	ALDH6A1	NM_005589	0.716986	0.00262729
chr16.84004271.84125748	8003089	chr16.84087368.84125749	MBTPS1	NM_003791	0.716952	0.00262906
chr3.58629606.58632576	8088425	chr3.58629606.58632577	FAM3D	NM_138805	0.716209	0.00266894
chr13.100405191.100413324	7969815	chr13.100405191.100413325	CLYBL	NM_206808	0.715211	0.00272323
chr13.113863019.113866618	7972867	chr13.113863019.113863026	PCID2	NM_001127202	0.714893	0.00274074
chr7.29254768.29273639	8132013	chr7.29254768.29273640	CHN2	NM_004067	0.714734	0.00274951
chr13.49991531.50651512	7969153	chr13.50571143.50592604	TRIM13	NM_213590	0.714077	0.002786
chr5.148416739.148543128	8114991	chr5.148416739.148442738	SH3TC2	NM_024577	0.714011	0.00278972
chr20.3177778.3180065	8064601	chr20.3177778.3180066	DDRGK1	NM_023935	0.713695	0.00280741
chr13.99544555.99867009	7969792	chr13.99857962.99858295		---	0.713161	0.00283758
chr6.108666820.108715307	8121349	chr6.108666820.108715308	LACE1	NM_145315	0.713093	0.00284144
chr5.148358221.148385154	8114991	chr5.148361713.148385155	SH3TC2	NM_024577	0.712794	0.00285841
chr7.36324549.36810125	8132318	chr7.36429430.36493401	ANLN	NM_018685	0.71223	0.00289074
chr9.124460046.124466087	8157610	chr9.124460046.124466088	DAB2IP	NM_032552	0.71166	0.00292369
chr3.108522348.109144334	8089448	chr3.109045200.109056394	DPPA4	NM_018189	0.711645	0.00292455
chr4.97927527.98575577	8101816	chr4.98480027.98575578	C4orf37	NM_174952	0.710764	0.00297606
chr2.20243837.20250892	8050548	chr2.20243837.20250893	LAPTM4A	NM_014713	0.7105	0.00299167
chr17.4046850.4102057	8003850	chr17.4046850.4060992	CYB5D2	NM_144611	0.710319	0.00300239
chr16.69371542.69381745	8002283	chr16.69377153.69381746	TMED6	NM_144676	0.709912	0.00302655
chr18.19366488.19408996	8020423	chr18.19366488.19408997	MIB1	NM_020774	0.709731	0.00303737
chr6.94199708.96161696	8128308	chr6.95156841.95156909		---	0.709553	0.00304807
chr20.3180065.3204768	8064601	chr20.3180065.3185315	DDRGK1	NM_023935	0.709534	0.00304918
chr20.258083.573674	8064336	chr20.416124.443198	TBC1D20	NM_144628	0.709422	0.00305591
chr7.94978181.95002725	8141066	chr7.94989184.95002726	PON3	NM_000940	0.709035	0.00307928
chr8.20024838.20081962	8144931	chr8.20054704.20079208	ATP6V1B2	NM_001693	0.708735	0.00309747
chr14.92463815.92467807	7980923	chr14.92463815.92467808	TRIP11	NM_004239	0.708245	0.00312738
chr8.8303716.8784801	8144505	chr8.8559666.8561617	CLDN23	NM_194284	0.708003	0.00314224
chr11.44881936.44895844	7939559	chr11.44881936.44895845	TSPAN18	NM_130783	0.707572	0.00316883
chr7.26234336.26620820	8138670	chr7.26234336.26240405	HNRNPA2B1	NM_031243	0.706781	0.00321812
chr8.26192329.26303210	8145454	chr8.26240414.26271029	BNIP3L	NM_004331	0.706514	0.00323485
chr18.54618277.54687128	8021312	chr18.54618277.54687129	WDR7	NM_015285	0.706421	0.00324069
chr15.73933936.74137789	7984743	chr15.73976622.74006860	CD276	NM_001024736	0.705665	0.00328865
chr10.32085661.32105022	7932885	chr10.32094365.32105023	ARHGAP12	NM_018287	0.705578	0.00329422
chr13.48436717.49017717	7971550	chr13.48627461.48669268	MED4	NM_014166	0.705333	0.00330988
chr16.84147609.84174746	8003089	chr16.84147609.84150518	MBTPS1	NM_003791	0.705065	0.00332707
chr4.175862102.175863371	8098368	chr4.175862102.175863372	ADAM29	NM_014269	0.705038	0.00332881
chr20.25404793.25428292	8061471	chr20.25404793.25428293	GINS1	NM_021067	0.704822	0.00334276
chr4.166221283.166223649	8098177	chr4.166221283.166223650	KLHL2	NM_007246	0.704136	0.0033873
chr6.126313327.129531349	8121943	chr6.128905534.128905635		---	0.703814	0.00340841
chr10.31098221.31180654	7932867	chr10.31133563.31180655	ZNF438	NM_001143770	0.703324	0.00344066
chr18.12975072.13050708	8020254	chr18.12975072.12987536	SEH1L	NM_031216	0.703314	0.00344133
chr7.44567966.44770280	8139411	chr7.44617496.44621831	TMED4	NM_182547	0.703159	0.00345157
chr20.3818505.3945544	8060722	chr20.3869486.3904503	PANK2	NM_153638	0.702978	0.00346357
chr3.197260014.197275445	8093219	chr3.197260014.197275446	BDH1	NM_203314	0.70276	0.0034781
chr8.11708395.11722685	8149330	chr8.11708395.11722686	CTSB	NM_147780	0.702159	0.00351839
chr13.27817396.28042573	7970704	chr13.28008952.28024740	MTIF3	NM_001166263	0.701898	0.00353598
chr11.4747607.4923945	7937979	chr11.4903049.4904114	OR51T1	NM_001004759	0.701807	0.00354211
chr9.96861163.97221025	8156538	chr9.97136833.97221026	HIATL1	NM_032558	0.701746	0.00354628
chr20.32766406.32897790	8065738	chr20.32868074.32891151	AHCY	NM_000687	0.701146	0.00358709
chr16.70556920.70568728	8002381	chr16.70556920.70557460	COG4	NM_015386	0.700646	0.00362138
chr8.6219220.6373676	8149071	chr8.6357172.6373677	ANGPT2	NM_001147	0.700523	0.00362985
chr20.10610637.11416993	8064978	chr20.10618334.10654637	JAG1	NM_000214	0.698715	0.0037563
chr20.3002513.3152157	8064581	chr20.3088219.3140541	FASTKD5	NM_021826	0.698445	0.00377549
chr4.24441614.24531201	8099649	chr4.24529087.24531202	DHX15	NM_001358	0.698188	0.00379377
chr10.50631345.50820245	7927482	chr10.50817141.50820246	CHAT	NM_001142933	0.69789	0.00381517
chr20.13590961.13624673	8065018	chr20.13590961.13619584	TASP1	NM_017714	0.697526	0.00384137
chr18.12024838.12047126	8020183	chr18.12024838.12030878	IMPA2	NM_014214	0.697132	0.00386985
chr11.856148.916256	7945579	chr11.868395.911462	CHID1	NM_001142674	0.696797	0.00389425
chr17.7425165.7668344	8004497	chr17.7476024.7482325	EIF4A1	NM_001416	0.696673	0.00390328
chr2.15742946.15750592	8040386	chr2.15742946.15750593	DDX1	NM_004939	0.696634	0.0039061
chr20.5035569.5244041	8060772	chr20.5107432.5172001	CDS2	NM_003818	0.69639	0.00392404
chr12.120933006.121192724	7967072	chr12.120941082.120966965	COQ5	NM_032314	0.696385	0.0039244
chr12.120933006.121192724	7959205	chr12.121124949.121139668	MLEC	NM_014730	0.696066	0.00394785
chr20.25380175.25404793	8061471	chr20.25388321.25404794	GINS1	NM_021067	0.696038	0.00394993
chr8.130936895.131017620	8152845	chr8.130936895.131017621	FAM49B	BC017297	0.695965	0.00395534
chr6.26540255.26617008	8117510	chr6.26540255.26547166	HMGN4	NM_006353	0.695907	0.00395958
chr15.41773535.41776471	7982904	chr15.41773535.41775758	RTF1	NM_015138	0.695665	0.00397749
chr20.3601205.3614726	8060627	chr20.3601205.3614727	ATRN	NM_139321	0.695552	0.00398591
chr7.75503049.75899115	8133690	chr7.75677392.75695932	MDH2	NM_005918	0.695517	0.0039885
chr12.56314517.56314865	7963965	chr12.56314517.56314866	WIBG	NM_032345	0.695165	0.00401474
chr12.110807133.111457816	7966345	chr12.110971943.111021124	PPTC7	NM_139283	0.694789	0.00404294
chr10.45653227.45991508	7933219	chr10.45798102.45811057	OR13A1	NM_001004297	0.694788	0.00404304
chr7.30670897.30679672	8132070	chr7.30670897.30673650	GARS	NM_002047	0.69476	0.00404509
chr22.36549264.36816829	8075709	chr22.36585176.36600880	APOL4	NM_030643	0.694657	0.00405287
chr20.3152157.3177778	8064601	chr20.3170996.3177779	DDRGK1	NM_023935	0.694306	0.00407941
chr9.46752774.65284434	8161455	chr9.46786242.46787633	KGFLP1	NR_003674	0.694218	0.00408603
chr17.17148100.17347367	8013094	chr17.17150139.17184615	COPS3	NM_003653	0.693815	0.00411672
chr11.57426373.57487153	7940066	chr11.57480042.57487154	TMX2	NM_015959	0.693353	0.004152
chr4.136901187.137492425	8102787	chr4.136917083.136917248		---	0.692906	0.00418642
chr6.33232766.33232928	8180123	chr6.33232766.33232929	VPS52	NM_022553	0.692833	0.00419214
chr7.30659998.30670897	8132070	chr7.30659998.30670898	GARS	NM_002047	0.692276	0.00423537
chr12.122298807.122342922	7959322	chr12.122326638.122342923	PSMD9	NM_002813	0.692017	0.00425559
chr22.21229807.21231000	8071426	chr22.21229807.21231001	SNAP29	NM_004782	0.690863	0.00434674
chr1.244223012.244301248	7911047	chr1.244267234.244267513		---	0.690104	0.00440744
chr11.131722179.131722501	7945245	chr11.131722179.131722502	NTM	NM_016522	0.68994	0.00442068
chr11.35817019.36085436	7939368	chr11.35817019.35829776	TRIM44	NM_017583	0.689826	0.00442987
chr7.2271892.2358567	8137826	chr7.2273866.2281834	FTSJ2	NM_013393	0.689608	0.00444753
chr8.29981231.30005581	8145652	chr8.29981231.29995713	LEPROTL1	NM_015344	0.689451	0.00446025
chr3.98026889.99389821	8081233	chr3.98627303.98627409		---	0.689	0.00449701
chr17.35996034.36016229	8014574	chr17.35996034.36003488	DDX52	NM_007010	0.688946	0.00450146
chr1.32075036.32433643	7914489	chr1.32372022.32403992	PTP4A2	NM_080391	0.688924	0.00450329
chr12.56589163.56615427	7964021	chr12.56598285.56615428	RNF41	NM_194358	0.688901	0.00450519
chr6.142117013.142439990	8129947	chr6.142396745.142409937	NMBR	NM_002511	0.688551	0.00453389
chr13.49373868.49967073	7971590	chr13.49882786.49967074	CAB39L	NM_030925	0.688547	0.00453424
chr17.44724029.44841349	8007885	chr17.44724029.44835083	NSF	NM_006178	0.688397	0.00454662
chr17.40064302.40113091	8015460	chr17.40064302.40075273	ACLY	NM_001096	0.688341	0.00455121
chr17.4836078.4845569	8004030	chr17.4843303.4845570	RNF167	NM_015528	0.688107	0.0045706
chr2.9468517.9695670	8040113	chr2.9468517.9545808	ASAP2	NM_003887	0.688061	0.00457439
chr10.51222465.51226113	7933561	chr10.51222465.51226114	PARG	NM_003631	0.687672	0.0046067
chr18.19028253.19029911	8020384	chr18.19028253.19029912	GREB1L	NM_001142966	0.687597	0.00461295
chr3.49711751.49732018	8079796	chr3.49726970.49732019	RNF123	NM_022064	0.687541	0.00461766
chr13.96883801.96884064	7969665	chr13.96883801.96884065	HS6ST3	NM_153456	0.687535	0.00461818
chr9.35361411.35362516	8154981	chr9.35361411.35362517	UNC13B	NM_006377	0.687437	0.00462639
chr6.29845898.29845997	8117777	chr6.29845898.29845998	HLA-H	NR_001434	0.68734	0.00463445
chr7.43737165.43797409	8139244	chr7.43737165.43769113	C7orf44	NM_018224	0.687292	0.00463852
chr21.42560317.42572024	8068671	chr21.42560317.42572025	BACE2	NM_012105	0.687077	0.00465653
chr22.19347171.19502159	8074464	chr22.19437464.19466727	UFD1L	NM_005659	0.686955	0.0046668
chr20.33729561.34923086	8065992	chr20.34256610.34287282	NFS1	NM_021100	0.686556	0.00470052
chr3.197275445.197287184	8093219	chr3.197275445.197287185	BDH1	NM_203314	0.685782	0.00476643
chr18.12299130.12384184	8022342	chr18.12329108.12377198	AFG3L2	NM_006796	0.685735	0.0047705
chr22.29172466.29651897	8072170	chr22.29469066.29564322	KREMEN1	NM_032045	0.685651	0.00477766
chr11.62421708.62508408	7948798	chr11.62457747.62476987	BSCL2	NM_001130702	0.685584	0.00478344
chr6.25959622.26023355	8117334	chr6.26021907.26023356	HIST1H4A	NM_003538	0.685479	0.00479248
chr13.113794891.113859682	7972867	chr13.113831462.113859683	PCID2	NM_001127202	0.684633	0.00486564
chr20.18198011.18994147	8061186	chr20.18488188.18542060	SEC23B	NM_006363	0.684055	0.00491618
chr20.1406393.1557645	8064438	chr20.1422807.1448418	NSFL1C	NM_016143	0.683496	0.0049655
chr10.51195341.51210859	7933561	chr10.51195341.51210860	PARG	NM_003631	0.683419	0.00497227
chr20.3582898.3586531	8060627	chr20.3582898.3586532	ATRN	NM_139321	0.683407	0.0049733
chr8.25046066.25113853	8145365	chr8.25046066.25113854	DOCK5	NM_024940	0.683312	0.00498176
chr15.67830070.67841794	7984408	chr15.67835021.67841795	MAP2K5	NM_145160	0.682973	0.00501188
chr3.10329970.10348577	8085300	chr3.10342215.10348578	SEC13	NR_024272	0.682904	0.00501804
chr20.24962225.24967460	8065433	chr20.24962225.24967461	C20orf3	NM_020531	0.682585	0.00504661
chr22.37133448.37205775	8075828	chr22.37154255.37172170	IFT27	NM_001177701	0.68256	0.00504882
chr14.91927924.91928920	7980833	chr14.91927924.91928921	SMEK1	NM_032560	0.682524	0.00505207
chr20.24967460.24994025	8065433	chr20.24967460.24973426	C20orf3	NM_020531	0.682021	0.00509736
chr20.3586531.3597285	8060627	chr20.3586531.3597286	ATRN	NM_139321	0.681723	0.00512425
chr2.97521300.97546492	8054004	chr2.97525476.97535709	SEMA4C	NM_017789	0.6816	0.00513546
chr5.130485429.130622601	8107868	chr5.130599702.130622602	CDC42SE2	NM_020240	0.681418	0.00515207
chr1.209874739.210486530	7909478	chr1.210001333.210030911	C1orf107	NM_014388	0.681411	0.0051527
chr20.5891970.5973640	8060813	chr20.5931298.5973641	MCM8	NM_032485	0.681283	0.00516433
chr11.63351655.63427163	7948997	chr11.63396437.63427164	ATL3	NM_015459	0.681045	0.00518611
chr10.6048398.6200102	7926021	chr10.6130950.6158844	RBM17	NM_001145547	0.680989	0.00519118
chr20.25541525.25683119	8065485	chr20.25541525.25566154	NINL	NM_025176	0.680865	0.00520264
chr7.51094151.51417738	8139680	chr7.51094151.51384516	COBL	NM_015198	0.680809	0.00520776
chr7.7162328.8099586	8131494	chr7.7946146.7946256		---	0.680776	0.0052108
chr10.106052782.106062534	7930311	chr10.106052782.106059177	GSTO2	NM_183239	0.6806	0.005227
chr20.19984986.20116863	8065256	chr20.20015012.20036691	CRNKL1	NM_016652	0.680497	0.00523649
chr10.120886491.120886784	7930882	chr10.120886491.120886785	FAM45A	NM_207009	0.680416	0.00524398
chr3.60518943.60519907	8088458	chr3.60518943.60519908	FHIT	NM_002012	0.679667	0.00531345
chr6.31128521.31129311	8177947	chr6.31128521.31129312	TCF19	NM_007109	0.679598	0.00531998
chr6.31128521.31129311	8118086	chr6.31128521.31129312	TCF19	NM_007109	0.679598	0.00531998
chr12.50505779.50571144	7963187	chr12.50569489.50571145	LIMA1	NM_001113546	0.679408	0.00533769
chr8.54908728.55214738	8146448	chr8.55047781.55060462	MRPL15	NM_014175	0.679369	0.00534137
chr18.19408996.19432992	8020423	chr18.19408996.19432993	MIB1	NM_020774	0.679296	0.00534824
chr12.120895813.120923895	7967060	chr12.120899471.120907559	SRSF9	NM_003769	0.679296	0.00534826
chr8.124224472.124248487	8152648	chr8.124232207.124248488	C8orf76	BC067796	0.679039	0.00537234
chr2.140758544.141283501	8055492	chr2.140980676.140980746		---	0.6788	0.00539489
chr17.1179741.1496915	8011018	chr17.1323983.1359553	CRK	NM_016823	0.678715	0.00540293
chr13.49991531.50651512	7969129	chr13.50069801.50103124	PHF11	NM_001040443	0.678651	0.00540903
chr20.54790686.55019259	8063478	chr20.54933983.54943720	C20orf108	NM_080821	0.678498	0.00542353
chr1.202257633.202304598	7923426	chr1.202300785.202304599	UBE2T	NM_014176	0.678443	0.00542871
chr20.25428292.25476561	8061471	chr20.25428292.25429192	GINS1	NM_021067	0.677395	0.00552897
chr4.37239162.37981219	8094556	chr4.37828328.37864559	PGM2	NM_018290	0.677209	0.0055469
chr15.59157976.59535072	7989277	chr15.59428168.59535073	MYO1E	NM_004998	0.6771	0.00555746
chr10.27481436.27514767	7932703	chr10.27484143.27514768	ACBD5	NM_145698	0.677095	0.00555788
chr13.106372607.107123255	7972709	chr13.106549873.106549993		---	0.677072	0.00556013
chr1.156329365.156356676	7920984	chr1.156329365.156337638	CCT3	NR_036564	0.676893	0.00557749
chr4.25555776.25812830	8094439	chr4.25624957.25625098		---	0.676865	0.00558018
chr14.99848541.99870470	7981249	chr14.99864083.99870471	SETD3	NM_032233	0.676841	0.00558251
chr9.124195628.124427615	8157608	chr9.124256797.124257100		---	0.676316	0.00563366
chr7.126301947.126344820	8142718	chr7.126301947.126344821	GRM8	NM_001127323	0.676026	0.00566207
chr13.96884098.96884249	7969665	chr13.96884098.96884250	HS6ST3	NM_153456	0.676009	0.00566378
chr3.121634443.122312565	8082086	chr3.122296530.122312566	PARP15	NM_001113523	0.676004	0.00566424
chr20.17919292.17964758	8065165	chr20.17922241.17949624	SNX5	NM_152227	0.675594	0.00570459
chr9.69238080.69244811	8161537	chr9.69238080.69244812	CBWD3	NM_201453	0.675166	0.00574701
chr5.163019359.164540924	8115675	chr5.164362168.164362275		---	0.675163	0.00574733
chr5.148385154.148416739	8114991	chr5.148385154.148416740	SH3TC2	NM_024577	0.67509	0.00575455
chr7.44567966.44770280	8139392	chr7.44605403.44614651	DDX56	NM_019082	0.675036	0.00575987
chr10.110696306.111131238	7936280	chr10.110700831.110701069		---	0.675028	0.00576069
chr20.11416993.13134818	8060988	chr20.11871477.11907250	BTBD3	NM_014962	0.674827	0.00578073
chr5.132434396.132452293	8108015	chr5.132434396.132440710	HSPA4	NM_002154	0.674775	0.00578592
chr9.125702958.125739575	8157700	chr9.125703238.125739576	RABGAP1	NM_012197	0.67452	0.00581145
chr8.121171817.122715388	8152597	chr8.121408083.121457648	MRPL13	NM_014078	0.674276	0.00583592
chr7.56117262.56140444	8132943	chr7.56119378.56131683	CCT6A	NM_001762	0.673873	0.00587658
chr3.39149271.39156764	8086317	chr3.39149271.39149855	GORASP1	NM_031899	0.67374	0.00589002
chr8.98807311.98896060	8147503	chr8.98807311.98864831	LAPTM4B	NM_018407	0.673686	0.00589545
chr7.50628718.50640462	8139640	chr7.50628718.50633044	DDC	NM_000790	0.673576	0.00590663
chr22.26576277.26577574	8072088	chr22.26576277.26577575	SEZ6L	NM_021115	0.673301	0.0059346
chr1.110529878.110538027	7903803	chr1.110529878.110538028	AHCYL1	NM_006621	0.673277	0.00593706
chr16.14955671.15112132	7993433	chr16.15068869.15112133	PDXDC1	NM_015027	0.673181	0.00594684
chr3.70756647.71036776	8080956	chr3.70857500.70857604		---	0.673142	0.00595083
chr20.5975482.5985568	8060813	chr20.5975482.5975853	MCM8	NM_032485	0.673141	0.00595088
chr11.75243052.75544423	7942613	chr11.75479789.75512578	DGAT2	NM_032564	0.672932	0.00597224
chr8.27883754.28035115	8145586	chr8.27950409.28035116	ELP3	NM_018091	0.672868	0.00597878
chr16.57639090.58027219	7996137	chr16.57769660.57791163	KATNB1	NM_005886	0.672482	0.00601843
chr14.92594645.92595469	7976243	chr14.92594645.92595470	CPSF2	NM_017437	0.672469	0.00601985
chr6.33171739.33172246	8179525	chr6.33171739.33172215	SLC39A7	NM_006979	0.672134	0.00605444
chr6.33171739.33172246	8178225	chr6.33171739.33172215	SLC39A7	NM_006979	0.672134	0.00605444
chr6.33171739.33172246	8118613	chr6.33171739.33172215	SLC39A7	NM_006979	0.672134	0.00605444
chr1.26775566.26876606	7899187	chr1.26798904.26803134	HMGN2	NM_005517	0.671915	0.00607717
chr8.99004639.99160056	8151942	chr8.99114567.99129419	HRSP12	NM_005836	0.671876	0.00608113
chr8.133847988.133925671	8148385	chr8.133879205.133925672	TG	NM_003235	0.67165	0.00610472
chr1.109577731.109583332	7918275	chr1.109577731.109583333	WDR47	NM_001142550	0.671588	0.00611116
chr18.3275797.3428585	8019939	chr18.3412072.3428586	TGIF1	NM_170695	0.671165	0.00615536
chr1.32524387.32918126	7899737	chr1.32687971.32697206	EIF3I	NM_003757	0.67094	0.00617893
chr5.68634423.68807292	8177635	chr5.68647514.68665841	TAF9	NM_003187	0.670934	0.00617959
chr15.74295316.74666705	7984799	chr15.74354802.74357789		---	0.670739	0.0062001
chr1.46581957.46582187	7915787	chr1.46581957.46582188	PIK3R3	NM_003629	0.670374	0.00623875
chr18.150134.196787	8019807	chr18.158483.196788	USP14	NM_005151	0.670019	0.00627645
chr3.129097250.129247492	8090565	chr3.129116053.129116192	SNORA7B	NR_002992	0.669675	0.00631313
chr17.43166685.43322784	8007715	chr17.43166685.43186385	NMT1	NM_021079	0.669661	0.00631469
chr7.100593005.101122943	8135048	chr7.100663353.100702141	MUC17	NM_001040105	0.669527	0.00632894
chr1.46394649.46578438	7915787	chr1.46505812.46578439	PIK3R3	NM_003629	0.669159	0.00636848
chr13.100403571.100404056	7969815	chr13.100403571.100404057	CLYBL	NM_206808	0.668723	0.00641566
chr7.6105296.6343462	8131387	chr7.6144576.6201196	USP42	NM_032172	0.668141	0.00647887
chr20.55050932.55088152	8067178	chr20.55066548.55088153	GCNT7	NM_080615	0.668046	0.00648926
chr3.50385418.50385503	8087669	chr3.50385418.50385504	NPRL2	NM_006545	0.667768	0.00651967
chr20.9898981.10142462	8060949	chr20.10015539.10037408	ANKRD5	NM_022096	0.667573	0.00654118
chr13.96884547.96884650	7969665	chr13.96884547.96884651	HS6ST3	NM_153456	0.667556	0.006543
chr6.85166352.85492504	8127932	chr6.85397091.85474238	TBX18	NM_001080508	0.667544	0.00654431
chr7.56143651.56162291	8132964	chr7.56143651.56148366	SUMF2	NM_015411	0.66724	0.00657782
chr17.45550586.45616608	8007976	chr17.45608604.45616609	NPEPPS	NM_006310	0.667221	0.00657992
chr20.32905927.33004620	8061986	chr20.32951041.33004621	ITCH	NM_031483	0.667133	0.00658965
chr17.33822368.33978428	8006542	chr17.33914282.33978429	AP2B1	NM_001030006	0.667062	0.00659756
chr13.96884496.96884547	7969665	chr13.96884496.96884548	HS6ST3	NM_153456	0.666815	0.006625
chr2.11940922.11941256	8040340	chr2.11940922.11941257	LPIN1	NM_145693	0.666814	0.00662507
chr13.99544555.99867009	7969776	chr13.99853028.99867010	UBAC2	NR_026644	0.666408	0.00667031
chr14.71126417.71282526	7979943	chr14.71194837.71275889	MAP3K9	NM_033141	0.66627	0.00668571
chr7.64833431.65228165	8133089	chr7.64838730.64865999	ZNF92	NM_152626	0.666218	0.00669155
chr10.123101430.123176085	7936734	chr10.123101430.123176086	FGFR2	NM_000141	0.66609	0.00670586
chr10.116134081.116162052	7936439	chr10.116134081.116162053	AFAP1L2	NM_001001936	0.665976	0.00671866
chr20.36806071.37117619	8066247	chr20.37049239.37063985	LOC388796	NR_027241	0.665551	0.00676656
chr11.4119024.4129789	7937915	chr11.4119024.4129790	RRM1	NM_001033	0.665441	0.00677894
chr22.38261386.38307794	8072946	chr22.38261386.38284639	EIF3L	NM_016091	0.665413	0.00678219
chr17.19227095.19585050	8005576	chr17.19281066.19286858	MAPK7	NM_139033	0.665308	0.00679401
chr20.5985568.6039001	8060839	chr20.5986796.6020700	CRLS1	NM_019095	0.665212	0.00680491
chr11.62132420.62135016	7940643	chr11.62132420.62135017	ASRGL1	NM_001083926	0.664828	0.00684857
chr2.216014566.216193004	8048118	chr2.216167489.216167579		---	0.664666	0.00686708
chr14.102313360.102317011	7976863	chr14.102313360.102317012	PPP2R5C	NM_001161725	0.66445	0.00689189
chr12.14374317.14814015	7961440	chr12.14656595.14720792	PLBD1	NM_024829	0.664368	0.00690127
chr20.10186075.10553199	8064967	chr20.10385584.10414870	MKKS	NM_018848	0.664305	0.00690848
chr18.9534928.9792226	8020100	chr18.9534928.9538107	RALBP1	NM_006788	0.664217	0.00691854
chr4.38591162.38959335	8094599	chr4.38665817.38702664	KLF3	NM_016531	0.663513	0.00699991
chr17.33989937.34065452	8006542	chr17.33989937.34053437	AP2B1	NM_001030006	0.663209	0.00703526
chr10.116162052.116163035	7936439	chr10.116162052.116163036	AFAP1L2	NM_001001936	0.662976	0.00706241
chr12.10954351.11188268	7961239	chr12.10954351.10955227	TAS2R7	NM_023919	0.662716	0.00709279
chr20.3597285.3601205	8060627	chr20.3597285.3601206	ATRN	NM_139321	0.662508	0.00711723
chr18.12975072.13050708	8020267	chr18.13008499.13050709	CEP192	NM_032142	0.662039	0.00717259
chr9.89373730.89685912	8156194	chr9.89626566.89628067	LOC100130433	AK096255	0.661892	0.00718996
chr20.33729561.34923086	8062108	chr20.33748470.33765166	PROCR	NM_006404	0.661705	0.00721215
chr16.69381745.69386695	8002283	chr16.69381745.69385693	TMED6	NM_144676	0.661704	0.00721227
chr4.74775035.76068503	8100966	chr4.74846796.74847678	PF4	NM_002619	0.661663	0.00721716
chr7.99544675.99735371	8141395	chr7.99690403.99699428	MCM7	NM_005916	0.661647	0.00721901
chr2.56489042.56502748	8042079	chr2.56489042.56502749	CCDC85A	NM_001080433	0.661636	0.00722033
chr15.59552876.59786372	7989277	chr15.59552876.59665072	MYO1E	NM_004998	0.661564	0.00722885
chr16.67201019.67670948	8002020	chr16.67423710.67427422	TPPP3	NM_016140	0.661457	0.00724159
chr12.20138481.20902570	7954312	chr12.20848399.20902571	SLCO1C1	NM_017435	0.661451	0.00724241
chr7.29273639.29461204	8132013	chr7.29273639.29461205	CHN2	NM_004067	0.661338	0.0072558
chr3.51729818.51927747	8080121	chr3.51729818.51738340	TEX264	NM_015926	0.661058	0.00728931
chr13.30664087.31425318	7970858	chr13.31032884.31191730	HMGB1	NM_002128	0.661023	0.00729347
chr15.81039893.81375994	7990830	chr15.81239667.81282206	MESDC2	NM_015154	0.661002	0.007296
chr2.222916584.223133560	8059301	chr2.223064607.223133561	PAX3	NM_181458	0.660878	0.00731088
chr11.65971717.66139129	7949577	chr11.66052051.66056621	YIF1A	NM_020470	0.660788	0.00732177
chr18.12002602.12024838	8020183	chr18.12002602.12024839	IMPA2	NM_014214	0.660657	0.00733745
chr6.33218698.33219400	8180123	chr6.33218698.33219401	VPS52	NM_022553	0.660655	0.00733768
chr18.13050708.13233226	8020267	chr18.13050708.13125053	CEP192	NM_032142	0.660598	0.0073446
chr20.35636399.35700038	8066136	chr20.35636399.35700039	RBL1	NM_002895	0.660587	0.00734595
chr9.36518165.36618145	8155214	chr9.36572873.36618146	MELK	NM_014791	0.660556	0.00734968
chr5.118394920.118451150	8107474	chr5.118407185.118451151	DMXL1	NM_005509	0.660531	0.00735265
chr20.33678913.33729561	8065855	chr20.33703160.33729562	EDEM2	NM_018217	0.660438	0.00736386
chr2.36818656.36855387	8051427	chr2.36818656.36825333	FEZ2	NM_005102	0.660346	0.007375
chr14.105456725.105467497	7977331	chr14.105456725.105461856	C14orf79	NM_174891	0.65995	0.00742303
chr7.99544675.99735371	8134699	chr7.99686583.99689824	COPS6	NM_006833	0.659825	0.00743818
chr13.113859735.113863019	7972867	chr13.113859735.113863020	PCID2	NM_001127202	0.659783	0.00744334
chr12.74709909.75941557	7964983	chr12.75057559.75057916		---	0.659604	0.00746515
chr9.140058756.140147021	8165486	chr9.140098534.140100102	TMEM203	NM_053045	0.659467	0.00748181
chr14.103285796.103381549	7977018	chr14.103285796.103372629	TRAF3	NM_145725	0.659378	0.00749276
chr1.62676198.62680266	7901860	chr1.62676198.62678001	L1TD1	NM_001164835	0.65929	0.00750345
chr14.20777496.21036961	7973056	chr14.20923290.20925928	APEX1	NM_001641	0.658791	0.00756487
chr10.31180654.31483084	7932867	chr10.31180654.31320855	ZNF438	NM_001143770	0.65869	0.00757733
chr13.100014224.100201162	7969776	chr13.100014224.100038689	UBAC2	NR_026644	0.658444	0.00760768
chr8.11684846.11708395	8149330	chr8.11700033.11708396	CTSB	NM_147780	0.658437	0.00760857
chr11.62057820.62120191	7940643	chr11.62104920.62120192	ASRGL1	NM_001083926	0.65841	0.00761188
chr20.52115651.52217472	8063447	chr20.52161154.52161263		---	0.658331	0.0076218
chr4.174697158.175861988	8098368	chr4.175839559.175861989	ADAM29	NM_014269	0.657906	0.00767457
chr20.58419281.59102048	8063755	chr20.58508819.58523736	C20orf177	NM_022106	0.657765	0.0076922
chr11.102979082.103420130	7951345	chr11.103279107.103279175		---	0.657459	0.00773047
chr3.33189922.33800829	8086075	chr3.33533475.33533591		---	0.657257	0.0077559
chr2.211787957.212743106	8058660	chr2.212641281.212641353		---	0.657046	0.00778248
chr6.3308077.3317932	8123658	chr6.3308077.3317933	SLC22A23	NM_015482	0.656969	0.00779211
chr6.26028236.26042750	8117334	chr6.26028236.26042751	HIST1H4A	NM_003538	0.656773	0.00781691
chr11.8583944.8783270	7946401	chr11.8714898.8783271	ST5	NM_005418	0.656553	0.0078448
chr17.6456059.6471952	8011924	chr17.6456059.6459878	PITPNM3	NM_031220	0.656279	0.00787966
chr10.35332952.35575825	7933047	chr10.35332952.35379571	CUL2	NM_003591	0.656125	0.00789931
chr4.175868770.177545753	8098368	chr4.175868770.175899390	ADAM29	NM_014269	0.656045	0.00790947
chr17.38799093.38802438	8015039	chr17.38799093.38802439	SMARCE1	NM_003079	0.65594	0.00792297
chr17.42883402.43079619	8016099	chr17.42927837.42976793	EFTUD2	NM_004247	0.655868	0.00793217
chr1.109539959.109574633	7918275	chr1.109539959.109574634	WDR47	NM_001142550	0.655867	0.00793221
chr16.56871751.57001671	7995843	chr16.56871751.56878678	NUP93	NM_014669	0.655769	0.00794484
chr7.155097097.155100370	8137526	chr7.155097097.155100371	INSIG1	NM_005542	0.655697	0.00795401
chr1.223480610.223612741	7924508	chr1.223480610.223537521	SUSD4	NM_017982	0.655609	0.00796532
chr9.129854701.129861043	8164200	chr9.129854701.129861044	ANGPTL2	NM_012098	0.655568	0.00797066
chr11.62286362.62421708	7948685	chr11.62342180.62359017	TUT1	NM_022830	0.655566	0.00797082
chr3.9675963.9809839	8077550	chr3.9691146.9744078	MTMR14	NM_001077525	0.655551	0.00797276
chr13.49967073.49967224	7971590	chr13.49967073.49967225	CAB39L	NM_030925	0.6555	0.00797932
chr4.44160808.45894231	8094897	chr4.45482046.45482157		---	0.655374	0.00799559
chr12.7238110.7241672	7960744	chr12.7238110.7241673	C1R	NM_001733	0.655294	0.00800591
chr16.70568728.70591191	7997099	chr16.70568728.70591192	SF3B3	NM_012426	0.655031	0.0080398
chr8.63573569.63576503	8146625	chr8.63573569.63576504	NKAIN3	NM_173688	0.654981	0.00804625
chr13.43622392.43713134	7968872	chr13.43622392.43683307	DNAJC15	NM_013238	0.654972	0.00804749
chr4.185379374.185875428	8103922	chr4.185548850.185570630	CASP3	NM_004346	0.654651	0.00808904
chr13.109462878.109463950	7969995	chr13.109462878.109463951	MYO16	NM_015011	0.654493	0.00810961
chr13.39761857.40277701	7968711	chr13.40229810.40277702	COG6	NM_020751	0.654314	0.00813301
chr3.140125548.140131235	8083034	chr3.140125548.140131236	CLSTN2	NM_022131	0.654251	0.00814123
chr8.85425814.86699846	8147101	chr8.86089458.86126754	E2F5	NM_001951	0.654111	0.0081595
chr2.26112396.26519231	8040618	chr2.26256974.26360324	RAB10	NM_016131	0.653752	0.00820659
chr6.4881586.4906980	8116710	chr6.4881586.4906981	CDYL	NR_026590	0.653726	0.00820999
chr8.140829588.140829654	8153175	chr8.140829588.140829655	TRAPPC9	NM_031466	0.653717	0.00821124
chr19.22320990.24163896	8027363	chr19.24097712.24104344	ZNF726	NM_001190829	0.653668	0.00821764
chr1.109574633.109577731	7918275	chr1.109574633.109577732	WDR47	NM_001142550	0.653665	0.00821801
chr20.31842624.31979830	8065668	chr20.31946645.31979831	CDK5RAP1	NM_016408	0.653606	0.00822588
chr20.258083.573674	8064351	chr20.458663.524483	CSNK2A1	NM_177559	0.653449	0.00824654
chr1.151804354.151864032	7920114	chr1.151846060.151864033	THEM4	NM_053055	0.653364	0.0082578
chr3.48705805.48992556	8087224	chr3.48894364.48936330	SLC25A20	NM_000387	0.653119	0.00829018
chr15.59535072.59552876	7989277	chr15.59535072.59552877	MYO1E	NM_004998	0.652767	0.00833689
chr7.558342.558451	8137670	chr7.558342.558452	PDGFA	NM_002607	0.652577	0.00836227
chr16.3574804.3596554	7992917	chr16.3574804.3587670	CLUAP1	NM_015041	0.652353	0.00839213
chr17.45646882.45813252	8007992	chr17.45727275.45761005	KPNB1	NM_002265	0.65218	0.00841527
chr8.42864635.43208995	8146268	chr8.42911442.42940932	FNTA	NM_002027	0.652087	0.00842774
chr8.29958064.29968804	8145652	chr8.29958064.29968805	LEPROTL1	NM_015344	0.65189	0.00845424
chr8.29074941.29251214	8150076	chr8.29193608.29208186	DUSP4	NM_001394	0.651755	0.00847242
chr15.43341297.43342710	7987981	chr15.43341297.43342711	UBR1	NM_174916	0.651535	0.00850209
chr18.3449032.3625603	8019939	chr18.3449032.3458410	TGIF1	NM_170695	0.651502	0.0085066
chr5.80291798.80295740	8106660	chr5.80291798.80295741	RASGRF2	NM_006909	0.651396	0.00852093
chr20.33010767.33018371	8061986	chr20.33010767.33018372	ITCH	NM_031483	0.65135	0.00852717
chr17.18479384.18710744	8005501	chr17.18684308.18710028	FAM18B2	NM_001135036	0.650941	0.00858274
chr18.19432992.19525043	8020423	chr18.19432992.19450915	MIB1	NM_020774	0.650764	0.00860679
chr3.118886991.120168974	8089820	chr3.119880085.119962968	GPR156	NM_153002	0.650596	0.00862981
chr8.25133009.25333252	8145365	chr8.25133009.25273233	DOCK5	NM_024940	0.650215	0.00868204
chr8.37613671.37621251	8145835	chr8.37613671.37615319	ERLIN2	NM_007175	0.65014	0.00869233
chr6.31131833.31132286	8179228	chr6.31131833.31131993	TCF19	NM_007109	0.650096	0.00869833
chr9.123936088.124172376	8163882	chr9.123940415.123964150	RAB14	NM_016322	0.650058	0.00870357
chr14.103266683.103269221	7977018	chr14.103266683.103269222	TRAF3	NM_145725	0.649943	0.00871948
chr11.65729369.65740455	7941478	chr11.65729369.65740456	SART1	NM_005146	0.649801	0.00873896
chr9.99731890.99739061	8162645	chr9.99731890.99739062	HIATL2	NR_002894	0.649514	0.00877866
chr19.39699646.40012570	8028730	chr19.40005753.40011327	SELV	NM_182704	0.649382	0.00879704
chr15.41759687.41763731	7982904	chr15.41759687.41763732	RTF1	NM_015138	0.649336	0.00880342
chr10.35299676.35319982	7933047	chr10.35299676.35319983	CUL2	NM_003591	0.649156	0.00882851
chr3.170695379.170833294	8092081	chr3.170712658.170712823		---	0.649144	0.00883007
chr22.17952966.18076231	8074251	chr22.18074902.18076232	ATP6V1E1	NM_001696	0.649126	0.0088326
chr1.223152806.223480610	7924508	chr1.223394161.223480611	SUSD4	NM_017982	0.649111	0.0088347
chr14.92459009.92463815	7980923	chr14.92459009.92463816	TRIP11	NM_004239	0.649092	0.00883743
chr21.42544612.42560317	8068671	chr21.42544612.42560318	BACE2	NM_012105	0.649088	0.00883797
chr16.25263044.25275760	8000399	chr16.25263044.25268843	ZKSCAN2	NM_001012981	0.649051	0.00884309
chr7.105121606.105155914	8142061	chr7.105121606.105155915	PUS7	NM_019042	0.64893	0.00885989
chr15.23031241.23032584	7986665	chr15.23031241.23032585	NIPA2	NM_001184889	0.648783	0.00888045
chr9.44218748.44412130	8161423	chr9.44344297.44345688	KGFLP1	NR_003674	0.648674	0.00889578
chr9.44218748.44412130	8155487	chr9.44302235.44303626	KGFLP1	NR_003674	0.648674	0.00889578
chr14.34901125.34905109	7978553	chr14.34902144.34905110	C14orf147	NM_138288	0.64845	0.00892715
chr3.136166548.137327701	8082911	chr3.136581073.136667969	NCK1	NM_006153	0.648326	0.00894452
chr6.3386606.3665785	8123658	chr6.3386606.3456736	SLC22A23	NM_015482	0.648249	0.00895542
chr3.100543159.101111570	8089185	chr3.100945288.101039420	IMPG2	NM_016247	0.648064	0.00898145
chr6.33218698.33219400	8125649	chr6.33218698.33219401	VPS52	NM_022553	0.647895	0.00900532
chr6.33218698.33219400	8178917	chr6.33218698.33219401	VPS52	NM_022553	0.647895	0.00900532
chr15.98346027.98545039	7986350	chr15.98503943.98517064	ARRDC4	NM_183376	0.647892	0.00900582
chr4.70509677.71260968	8095467	chr4.71091788.71100970	C4orf7	NM_152997	0.647762	0.00902412
chr17.44960681.45268720	8016324	chr17.45197626.45266666	CDC27	NM_001114091	0.647761	0.00902427
chr6.3291179.3299071	8123658	chr6.3291179.3299072	SLC22A23	NM_015482	0.647302	0.00908945
chr7.76053927.76113709	8133728	chr7.76053927.76071389	ZP3	NM_001110354	0.647281	0.00909249
chr9.69799261.69960983	8155634	chr9.69847351.69847611	LOC441666	NR_024380	0.647223	0.0091008
chr20.17983705.18137176	8061136	chr20.17992600.17992861	PTMA	NM_002823	0.647088	0.00912006
chr17.16641455.16650517	8005204	chr17.16641455.16650518	CCDC144A	NM_014695	0.646781	0.00916399
chr16.3437645.3574804	7992917	chr16.3550963.3574805	CLUAP1	NM_015041	0.646746	0.00916903
chr12.51532014.51663350	7963280	chr12.51638345.51663351	SMAGP	NM_001033873	0.646684	0.00917791
chr9.129197153.129203632	8157905	chr9.129197153.129203633	FAM125B	NM_033446	0.646563	0.00919526
chr13.27817396.28042573	7968242	chr13.27998681.28009824	GTF3A	NM_002097	0.646447	0.00921186
chr2.1690003.1690119	8050007	chr2.1690003.1690120	PXDN	NM_012293	0.646305	0.00923233
chr1.12560583.12562975	7897890	chr1.12560583.12562976	VPS13D	NM_015378	0.645916	0.00928862
chr8.11722685.11797131	8149330	chr8.11722685.11725739	CTSB	NM_147780	0.645508	0.00934787
chr3.9835186.9951701	8077663	chr3.9932238.9936034	JAGN1	NM_032492	0.64531	0.0093766
chr13.22188357.22223794	7970563	chr13.22202552.22203155		---	0.645246	0.00938606
chr8.140824804.140828485	8153175	chr8.140824804.140828486	TRAPPC9	NM_031466	0.644741	0.00946003
chr14.19986671.19991105	7977454	chr14.19988281.19988596	POTEM	NM_001145442	0.64451	0.00949401
chr22.44368493.44423347	8073645	chr22.44368493.44392413	SAMM50	NM_015380	0.64335	0.00966605
chr13.78074783.78074962	7969493	chr13.78074783.78074963	SCEL	NM_144777	0.643287	0.00967556
chr3.118839729.118886991	8081822	chr3.118864997.118870303	C3orf30	NM_152539	0.643208	0.00968733
chr3.138989427.139261958	8083030	chr3.139107137.139107207		---	0.643127	0.00969939
chr13.39607180.39622402	7968703	chr13.39612455.39622403	NHLRC3	NM_001012754	0.643071	0.00970779
chr6.33232766.33232928	8125649	chr6.33232766.33232929	VPS52	NM_022553	0.643009	0.00971714
chr6.33232766.33232928	8178917	chr6.33232766.33232929	VPS52	NM_022553	0.643009	0.00971714
chr8.8303716.8784801	8149258	chr8.8641999.8751132	MFHAS1	NM_004225	0.642874	0.00973739
chr12.72960584.74375108	7964979	chr12.74072968.74073067		---	0.642143	0.00984773
chr4.14615549.14619989	8099438	chr4.14615549.14619990		---	0.641954	0.00987647
chr15.63406032.63469200	7984103	chr15.63414019.63434261	LACTB	NM_032857	0.641777	0.00990332
chr17.43127688.43166685	8007715	chr17.43138680.43166686	NMT1	NM_021079	0.641562	0.00993617
chr10.51172927.51173019	7933561	chr10.51172927.51173020	PARG	NM_003631	0.641543	0.00993901
chr12.51373408.51499397	7955450	chr12.51442084.51454208	LETMD1	NM_015416	0.64149	0.0099472
chr2.9468517.9695670	8040142	chr2.9563697.9613231	CPSF3	NM_016207	0.641085	0.0100092
chr9.132578226.132581262	8164587	chr9.132578226.132581263	TOR1A	NM_000113	0.640961	0.0100282
chr20.16323084.16327318	8065089	chr20.16323084.16327319	KIF16B	NM_024704	0.640923	0.0100341
chr7.56054888.56101185	8132929	chr7.56054888.56067873	GBAS	NM_001483	0.640857	0.0100442
chr8.130070527.130562596	8148329	chr8.130303229.130303473		---	0.640821	0.0100498
chr6.169970685.170193610	8130916	chr6.170104001.170124102	PHF10	NM_018288	0.64077	0.0100576
chr5.148082398.148358221	8109086	chr5.148204808.148208255	ADRB2	NM_000024	0.640243	0.0101392
chr14.77861294.77870467	7980401	chr14.77870220.77870338		---	0.640222	0.0101424
chr5.68634423.68807292	8112458	chr5.68646811.68665841	TAF9	NM_003187	0.640063	0.0101671
chr6.3317932.3386606	8123658	chr6.3317932.3386607	SLC22A23	NM_015482	0.639903	0.0101919
chr8.99520980.101474256	8147661	chr8.101170263.101254131	SPAG1	NM_003114	0.639764	0.0102137
chr17.4190490.4214492	8011626	chr17.4190490.4214493	UBE2G1	NM_003342	0.639646	0.010232
chr17.40169166.40175023	8015490	chr17.40169166.40169672	DNAJC7	NM_003315	0.639643	0.0102326
chr11.61455387.61651401	7940561	chr11.61560150.61564711	FEN1	NM_004111	0.639502	0.0102546
chr16.19634114.19960009	7993713	chr16.19727778.19868862	IQCK	NM_153208	0.639254	0.0102934
chr3.38329187.38469543	8078784	chr3.38388240.38456468	XYLB	NM_005108	0.639175	0.0103058
chr4.187644946.187650304	8104079	chr4.187644946.187644988	FAT1	NM_005245	0.63886	0.0103554
chr14.71126417.71282526	7975412	chr14.71126417.71142078	TTC9	NM_015351	0.638574	0.0104005
chr8.131131376.131132582	8152867	chr8.131131376.131132583	ASAP1	NM_018482	0.638388	0.01043
chr17.672615.790869	8010949	chr17.672615.686623	GLOD4	NM_016080	0.638308	0.0104427
chr13.44979059.46137269	7968911	chr13.45576285.45576583		---	0.638136	0.0104701
chr6.34810747.35132754	8118833	chr6.34810747.34853119	UHRF1BP1	NM_017754	0.638081	0.0104788
chr6.108715307.108718697	8121349	chr6.108715307.108718698	LACE1	NM_145315	0.63799	0.0104932
chr6.42979583.43031543	8119627	chr6.42979583.42980084	PPP2R5D	NM_006245	0.63775	0.0105316
chr12.94834968.94944782	7957606	chr12.94942017.94943313		---	0.637668	0.0105446
chr5.10692842.10692974	8110982	chr5.10692842.10692975	DAP	NM_004394	0.637559	0.0105622
chr2.9697427.9768270	8050215	chr2.9724101.9768271	YWHAQ	NM_006826	0.637545	0.0105645
chr20.37258551.38563870	8062557	chr20.37434348.37551668	PPP1R16B	NM_015568	0.637269	0.0106086
chr6.31128521.31129311	8179228	chr6.31128521.31129312	TCF19	NM_007109	0.63707	0.0106407
chr9.131068741.131130678	8164428	chr9.131071382.131085027	TRUB2	NM_015679	0.636935	0.0106624
chr16.56364601.56569128	7995755	chr16.56485424.56513013	OGFOD1	NM_018233	0.636879	0.0106715
chr5.179976691.179976752	8110589	chr5.179976691.179976753	CNOT6	NM_015455	0.63686	0.0106746
chr10.27035437.27037227	7932616	chr10.27035522.27037228	ABI1	NM_005470	0.636808	0.0106829
chr5.76128212.76145766	8112738	chr5.76132727.76133021		---	0.636778	0.0106877
chr13.44979059.46137269	7971369	chr13.45766988.45768857	KCTD4	NM_198404	0.636772	0.0106888
chr13.99875560.99955285	7969776	chr13.99875560.99955286	UBAC2	NR_026644	0.636626	0.0107124
chr21.42572024.42696990	8068671	chr21.42572024.42648525	BACE2	NM_012105	0.636573	0.010721
chr18.54581920.54606649	8021312	chr18.54581920.54606650	WDR7	NM_015285	0.636482	0.0107358
chr1.156309423.156325928	7920984	chr1.156309423.156325929	CCT3	NR_036564	0.636394	0.0107499
chr6.168989728.168993789	8123446	chr6.168989728.168993790	SMOC2	NM_022138	0.636352	0.0107567
chr9.124466087.124577586	8157610	chr9.124466087.124547810	DAB2IP	NM_032552	0.636207	0.0107803
chr1.28930412.28972927	7914218	chr1.28930412.28969586	TAF12	NM_001135218	0.636074	0.010802
chr6.31894057.31902756	8179331	chr6.31895480.31902757	C2	NM_000063	0.635827	0.0108424
chr6.31894057.31902756	8178095	chr6.31895480.31902757	C2	NM_000063	0.635827	0.0108424
chr5.251301.261413	8104166	chr5.251301.256816	SDHA	NM_004168	0.635814	0.0108444
chr3.143502660.143926477	8091279	chr3.143574581.143574989		---	0.635797	0.0108472
chr1.90193593.90232380	7902874	chr1.90193593.90230078	LRRC8C	NM_032270	0.635735	0.0108574
chr7.140034526.140038879	8143367	chr7.140034526.140038880	SLC37A3	NM_207113	0.635715	0.0108606
chr2.136200545.136682454	8045455	chr2.136499189.136542634	UBXN4	NM_014607	0.635675	0.0108672
chr13.29032104.29411248	7968297	chr13.29233241.29253063	POMP	NM_015932	0.635602	0.0108792
chr17.659937.670214	8010949	chr17.662493.670215	GLOD4	NM_016080	0.63549	0.0108975
chr9.124958578.125023970	8163948	chr9.125001834.125023971	RBM18	NM_033117	0.63548	0.0108991
chr7.43898081.44120048	8132523	chr7.43966040.43993167	UBE2D4	NM_015983	0.635291	0.0109302
chr10.98396587.98415384	7935337	chr10.98396587.98415385	PIK3AP1	NM_152309	0.635252	0.0109366
chr12.122571133.122572605	7959361	chr12.122571133.122572606	MLXIP	NM_014938	0.635217	0.0109423
chr4.2497223.2519413	8093590	chr4.2497223.2517585	RNF4	NM_001185009	0.635201	0.010945
chr17.4214492.4235794	8011626	chr17.4214492.4235795	UBE2G1	NM_003342	0.635095	0.0109625
chr18.19144870.19335687	8020423	chr18.19321294.19335688	MIB1	NM_020774	0.635074	0.010966
chr7.26758767.26973427	8138689	chr7.26758767.26904342	SKAP2	NM_003930	0.635005	0.0109774
chr22.41081716.41795615	8076272	chr22.41220595.41252688	ST13	NM_003932	0.634843	0.0110041
chr15.73866855.73894502	7990253	chr15.73866855.73894503	NPTN	NM_012428	0.634807	0.01101
chr17.3957129.3961835	8011542	chr17.3957129.3961836	ZZEF1	NM_015113	0.634767	0.0110165
chr8.98807005.98807311	8147503	chr8.98807005.98807312	LAPTM4B	NM_018407	0.63462	0.011041
chr11.62121516.62132420	7940643	chr11.62121516.62132421	ASRGL1	NM_001083926	0.634587	0.0110465
chr14.23689256.23790048	7977955	chr14.23742844.23772058	PPP1R3E	NR_026862	0.634428	0.0110728
chr16.22261803.22954553	8000236	chr16.22357257.22385939	CDR2	NM_001802	0.634185	0.0111133
chr10.95085497.95167027	7935058	chr10.95085497.95167028	MYOF	NM_013451	0.634131	0.0111222
chr14.103076877.103089207	7977003	chr14.103076877.103089208	RCOR1	NM_015156	0.633986	0.0111465
chr18.19335687.19347845	8020423	chr18.19335687.19347846	MIB1	NM_020774	0.633895	0.0111617
chr8.22462611.22469376	8145201	chr8.22462611.22469377	KIAA1967	NM_021174	0.633889	0.0111627
chr4.39700334.39701941	8094704	chr4.39700334.39701942	UBE2K	NM_005339	0.633665	0.0112001
chr22.29172466.29651897	8075182	chr22.29190545.29196561	XBP1	NM_005080	0.633663	0.0112004
chr16.84465885.84555265	7997593	chr16.84465885.84497785	ATP2C2	NM_014861	0.633457	0.011235
chr14.24468926.24604367	7973458	chr14.24468926.24475613	DHRS4L2	NM_198083	0.633195	0.0112792
chr13.48436717.49017717	7969003	chr13.48807306.48836233	ITM2B	NM_021999	0.633118	0.0112921
chr14.77814117.77861294	7975971	chr14.77843742.77857588	SAMD15	NM_001010860	0.633074	0.0112995
chr11.10527430.10908674	7946635	chr11.10874344.10879615	ZBED5	NM_021211	0.63307	0.0113003
chr8.9802406.10022862	8144557	chr8.9911778.10022863	MSRA	NM_012331	0.632703	0.0113622
chr9.131257051.131660192	8158418	chr9.131580752.131584957	ENDOG	NM_004435	0.63265	0.0113712
chr16.29924000.30032824	8000748	chr16.30004316.30007388	HIRIP3	NM_003609	0.632406	0.0114127
chr18.9483048.9521910	8020100	chr18.9483048.9521911	RALBP1	NM_006788	0.632168	0.0114533
chr6.44415521.44427288	8120022	chr6.44415521.44418164	CDC5L	NM_001253	0.63216	0.0114546
chr6.33269439.33275440	8125713	chr6.33269439.33275441	TAPBP	NM_003190	0.632155	0.0114556
chr17.2208889.2264307	8003722	chr17.2208889.2228555	SRR	NM_021947	0.632125	0.0114606
chr1.151864032.151874337	7920114	chr1.151864032.151874338	THEM4	NM_053055	0.631876	0.0115031
chr20.17618890.17721050	8065136	chr20.17618890.17662929	RRBP1	NM_001042576	0.631804	0.0115154
chr10.5765323.5846569	7931873	chr10.5807186.5846570	GDI2	NM_001494	0.631777	0.01152
chr12.21547609.21550253	7961626	chr12.21547609.21548372	SLCO1A2	NM_134431	0.631713	0.011531
chr14.99963858.100064931	7976648	chr14.99963858.99977853	CCNK	NM_001099402	0.631713	0.0115311
chr15.43956319.45982373	7988177	chr15.43991577.44010461	STRC	NM_153700	0.631436	0.0115787
chr13.102506250.103773415	7969955	chr13.103543778.103548390	LOC121952	NR_026965	0.631382	0.011588
chr22.35465165.35821747	8072645	chr22.35653489.35691801	HMGXB4	NR_027780	0.631239	0.0116126
chr8.29968804.29981231	8145652	chr8.29968804.29981232	LEPROTL1	NM_015344	0.631096	0.0116372
chr6.159150352.159240787	8123080	chr6.159150352.159185902	SYTL3	NM_001009991	0.630941	0.011664
chr1.118282685.119081534	7919026	chr1.118984307.118984415		---	0.630811	0.0116864
chr3.49709896.49711751	8079772	chr3.49711435.49711752	APEH	NM_001640	0.630811	0.0116865
chr4.156384517.156451718	8103374	chr4.156384978.156385053		---	0.630745	0.0116979
chr10.24417788.24418002	7926679	chr10.24417788.24418003	KIAA1217	NM_019590	0.630467	0.0117463
chr5.138737373.138803136	8114526	chr5.138747380.138775167	DNAJC18	NM_152686	0.630351	0.0117665
chr17.621505.659937	8003611	chr17.635798.646082	FAM57A	NM_024792	0.630192	0.0117941
chr10.13521530.13606955	7932118	chr10.13521530.13544977	BEND7	NM_152751	0.630125	0.0118058
chr14.31483887.32021621	7973813	chr14.31494857.31562639	AP4S1	NM_007077	0.630091	0.0118117
chr6.33218364.33218698	8180123	chr6.33218364.33218699	VPS52	NM_022553	0.630063	0.0118166
chr17.64978525.65186207	8009334	chr17.64978525.65029519	CACNG4	NM_014405	0.630029	0.0118226
chr8.32813812.33107521	8145772	chr8.32871529.32871597		---	0.629813	0.0118604
chr17.4124319.4188721	8011626	chr17.4172512.4188722	UBE2G1	NM_003342	0.629683	0.0118833
chr17.7109671.7124428	8004271	chr17.7123131.7124429	ACADVL	NM_000018	0.629633	0.011892
chr4.65410652.65964227	8100576	chr4.65477027.65477091		---	0.629624	0.0118935
chr14.90713130.90740279	7976189	chr14.90722886.90738967	PSMC1	NM_002802	0.629518	0.0119122
chr4.120754670.121189448	8097120	chr4.120868285.120868386		---	0.629438	0.0119263
chr8.67754754.68556229	8151211	chr8.68497763.68497832		---	0.629324	0.0119463
chr8.73889422.74059809	8151367	chr8.73931186.73931284		---	0.629199	0.0119683
chr12.21535289.21538521	7961626	chr12.21535289.21538522	SLCO1A2	NM_134431	0.628994	0.0120046
chr9.125821491.125889402	8157700	chr9.125821491.125867146	RABGAP1	NM_012197	0.628966	0.0120096
chr8.33365710.33366153	8150175	chr8.33365710.33366154	C8orf41	NM_025115	0.628736	0.0120503
chr20.33073750.33077904	8061986	chr20.33073750.33077905	ITCH	NM_031483	0.62843	0.0121047
chr13.95095252.95282359	7972269	chr13.95226276.95248512	TGDS	NM_014305	0.628333	0.0121219
chr14.90836804.90875267	7976200	chr14.90863373.90874611	CALM1	NM_006888	0.628066	0.0121696
chr6.31894057.31902756	8118324	chr6.31895260.31902757	C2	NM_000063	0.627981	0.0121849
chr13.100323496.100384463	7969815	chr13.100323496.100384464	CLYBL	NM_206808	0.627656	0.0122431
chr13.92050065.92666099	7969609	chr13.92238188.92238294		---	0.62765	0.0122442
chr2.85408820.85660128	8053417	chr2.85621871.85641166	CAPG	NM_001747	0.627571	0.0122583
chr12.21312566.21518411	7961626	chr12.21421827.21518412	SLCO1A2	NM_134431	0.627505	0.0122703
chr1.190804277.191324668	7923003	chr1.190950126.190950224		---	0.627236	0.0123188
chr12.20905490.20928991	7954312	chr12.20905490.20906321	SLCO1C1	NM_017435	0.626888	0.0123818
chr14.102305463.102313360	7976863	chr14.102305463.102313361	PPP2R5C	NM_001161725	0.626742	0.0124081
chr20.20628165.20705237	8065280	chr20.20628165.20693124	RALGAPA2	NM_020343	0.62666	0.012423
chr20.3624885.3631604	8060627	chr20.3624885.3631605	ATRN	NM_139321	0.626559	0.0124415
chr13.51501345.52062869	7969179	chr13.51501345.51530902	RNASEH2B	NM_024570	0.62647	0.0124576
chr17.45628876.45646882	8007976	chr17.45628876.45646883	NPEPPS	NM_006310	0.626289	0.0124906
chr16.56787568.56851002	7995843	chr16.56787568.56851003	NUP93	NM_014669	0.626271	0.0124939
chr8.8792781.9026652	8144516	chr8.8860354.8890730	ERI1	NM_153332	0.626157	0.0125148
chr1.109583332.109596840	7918275	chr1.109583332.109584736	WDR47	NM_001142550	0.626143	0.0125172
chr18.22009384.22018435	8020668	chr18.22009384.22018436	IMPACT	NM_018439	0.626109	0.0125234
chr10.5247956.5353430	7925939	chr10.5247956.5260913	AKR1C4	NM_001818	0.626101	0.0125249
chr13.78074962.78081592	7969493	chr13.78074962.78081593	SCEL	NM_144777	0.625952	0.0125522
chr9.73841051.73857884	8161654	chr9.73841051.73857885	TRPM3	NM_206946	0.625788	0.0125822
chr1.200577847.200606229	7923189	chr1.200577847.200589863	KIF14	NM_014875	0.625645	0.0126086
chr7.55923787.56054888	8132929	chr7.56032277.56054889	GBAS	NM_001483	0.62556	0.0126241
chr4.57241725.57269129	8100478	chr4.57241725.57253639	AASDH	NM_181806	0.625531	0.0126294
chr9.125778718.125821491	8157700	chr9.125778718.125821492	RABGAP1	NM_012197	0.625513	0.0126327
chr8.146047495.146080135	8148941	chr8.146052944.146072895	ZNF7	NM_003416	0.625101	0.0127087
chr8.18120958.18122757	8144857	chr8.18120958.18122758	NAT1	NM_001160170	0.625092	0.0127105
chr10.98196350.98197784	7935296	chr10.98196350.98197785	TLL2	NM_012465	0.625039	0.0127203
chr5.68807292.68918302	8105908	chr5.68807292.68850134	OCLN	NM_002538	0.624744	0.012775
chr8.99004639.99160056	8147548	chr8.99130068.99160057	POP1	NM_001145860	0.624474	0.0128251
chr1.46597475.46599983	7915787	chr1.46597475.46598468	PIK3R3	NM_003629	0.624304	0.0128568
chr3.106615391.108511640	8089394	chr3.108473813.108476131	RETNLB	NM_032579	0.624161	0.0128835
chr12.31835357.31835850	7962185	chr12.31835357.31835851	AMN1	NM_001113402	0.623725	0.0129652
chr4.6950090.6950309	8093976	chr4.6950090.6950310	TBC1D14	NM_020773	0.623703	0.0129692
chr8.110175819.110531062	8147883	chr8.110346570.110356891	ENY2	NM_020189	0.623655	0.0129782
chr20.30310687.30561594	8061579	chr20.30326904.30389604	TPX2	NM_012112	0.623253	0.0130541
chr4.114184783.114347988	8097015	chr4.114341479.114341643		---	0.623227	0.0130589
chr3.27757691.28317929	8085946	chr3.27757868.27763804	EOMES	NM_005442	0.623165	0.0130707
chr8.6382256.6389774	8149071	chr8.6382256.6389775	ANGPT2	NM_001147	0.623097	0.0130834
chr5.162074769.162768203	8109693	chr5.162210450.162210683		---	0.623075	0.0130876
chr12.56208042.56217087	7963935	chr12.56214744.56217088	DNAJC14	NM_032364	0.62296	0.0131095
chr20.13144463.13149866	8060997	chr20.13144463.13145119	SPTLC3	NM_018327	0.622863	0.0131278
chr16.77189922.77247139	7997321	chr16.77224836.77233550	MON1B	NM_014940	0.622853	0.0131297
chr1.24771829.24792343	7898939	chr1.24771829.24792344	NIPAL3	NM_020448	0.622783	0.0131431
chr16.12580809.12920712	7999553	chr16.12756919.12897729	CPPED1	NM_018340	0.622689	0.0131609
chr6.108292143.108663372	8121349	chr6.108616098.108663373	LACE1	NM_145315	0.622645	0.0131692
chr9.125149048.125149899	8157650	chr9.125149048.125149900	PTGS1	NM_000962	0.622536	0.0131899
chr3.127782208.127813708	8090446	chr3.127793916.127794093		---	0.622499	0.013197
chr8.39061269.39179356	8146024	chr8.39061269.39142437	ADAM32	NM_145004	0.622381	0.0132196
chr14.100862322.100994190	7976766	chr14.100862322.100994191	WDR25	NM_024515	0.62238	0.0132197
chr8.97230524.97254147	8151917	chr8.97251645.97254148	MTERFD1	NM_015942	0.622378	0.01322
chr5.103546895.104720190	8113427	chr5.103596232.103596528		---	0.62235	0.0132254
chr6.4950716.5075291	8116722	chr6.5044978.5045901	LOC100129033	AY358807	0.622237	0.013247
chr6.108718697.108722212	8121349	chr6.108718697.108722213	LACE1	NM_145315	0.621911	0.0133094
chr14.99870470.99906383	7981249	chr14.99870470.99906384	SETD3	NM_032233	0.621457	0.0133966
chr14.36059385.36060231	7978653	chr14.36059385.36060232	RALGAPA1	NM_014990	0.621359	0.0134155
chr11.44908758.45070586	7939559	chr11.44908758.44952901	TSPAN18	NM_130783	0.621162	0.0134535
chr20.33022930.33037422	8061986	chr20.33022930.33037423	ITCH	NM_031483	0.62116	0.0134539
chr9.35601945.35658390	8155062	chr9.35605281.35610039	TESK1	NM_006285	0.621159	0.013454
chr20.10585056.10610637	8060977	chr20.10585056.10610638	C20orf94	NM_001009608	0.621105	0.0134644
chr11.57489204.57517827	7940066	chr11.57489204.57508446	TMX2	NM_015959	0.621105	0.0134644
chr3.69484357.69888673	8088768	chr3.69818639.69818924		---	0.620884	0.0135073
chr6.3242008.3277082	8123658	chr6.3269207.3277083	SLC22A23	NM_015482	0.62079	0.0135254
chr8.19625764.19895339	8144894	chr8.19674918.19709590	INTS10	NM_018142	0.620582	0.0135659
chr5.124577730.124697496	8113771	chr5.124686587.124686825		---	0.620577	0.0135669
chr3.139286068.139447743	8091095	chr3.139302970.139303288		---	0.620407	0.0136
chr6.26042750.26065756	8117334	chr6.26042750.26044556	HIST1H4A	NM_003538	0.620318	0.0136174
chr5.68608649.68634423	8177628	chr5.68608649.68616411	CCDC125	NM_176816	0.620251	0.0136303
chr9.35364042.35364203	8154981	chr9.35364042.35364204	UNC13B	NM_006377	0.620119	0.0136561
chr8.132977093.133061601	8152924	chr8.133036728.133061602	OC90	NM_001080399	0.619973	0.0136846
chr5.68634423.68807292	8105899	chr5.68710943.68737889	MARVELD2	NM_001038603	0.61991	0.013697
chr5.68634423.68807292	8177498	chr5.68710943.68739837	MARVELD2	NM_001038603	0.61991	0.013697
chr8.133061601.133096661	8152924	chr8.133061601.133067274	OC90	NM_001080399	0.619904	0.0136983
chr14.102603052.102613302	7981335	chr14.102603052.102606024	HSP90AA1	NM_001017963	0.619896	0.0136998
chr4.98583375.98863129	8101816	chr4.98583375.98863130	C4orf37	NM_174952	0.619717	0.0137349
chr17.45646882.45813252	8007976	chr17.45646882.45700636	NPEPPS	NM_006310	0.619706	0.0137371
chr13.51477745.51499092	7969179	chr13.51483814.51499093	RNASEH2B	NM_024570	0.619617	0.0137546
chr17.4667888.4711409	8003939	chr17.4675187.4686509	TM4SF5	NM_003963	0.6195	0.0137777
chr6.31904897.31906317	8179331	chr6.31904897.31906318	C2	NM_000063	0.619426	0.0137921
chr6.31904897.31906317	8178095	chr6.31904897.31906318	C2	NM_000063	0.619426	0.0137921
chr1.27121377.27212273	7913978	chr1.27202623.27212274	GPN2	NM_018066	0.619361	0.0138051
chr2.131945861.131958187	8045247	chr2.131945861.131958188	PLEKHB2	NM_017958	0.619343	0.0138085
chr16.84566466.84776445	8003171	chr16.84599202.84651913	COTL1	NM_021149	0.619166	0.0138434
chr8.6389774.6410396	8149071	chr8.6389774.6410397	ANGPT2	NM_001147	0.618863	0.0139033
chr12.100876503.101659216	7957861	chr12.101188585.101522409	ANO4	NM_178826	0.618787	0.0139186
chr6.162065183.162068293	8130645	chr6.162065183.162068294	PARK2	NM_004562	0.618742	0.0139274
chr7.105174328.105505001	8142100	chr7.105283285.105283569	ATXN7L1	NM_020725	0.618699	0.013936
chr6.74152534.74180182	8120698	chr6.74171460.74180183	MTO1	NM_133645	0.618622	0.0139512
chr2.26519231.26773416	8040655	chr2.26568982.26618752	EPT1	NM_033505	0.618539	0.0139678
chr11.100777498.100842416	7943367	chr11.100805005.100805110		---	0.61835	0.0140055
chr7.51064633.51094151	8139680	chr7.51083910.51094152	COBL	NM_015198	0.617711	0.0141332
chr17.3199800.3340015	8011341	chr17.3336164.3337254	OR1E2	NM_003554	0.617648	0.0141459
chr7.6863187.6962632	8138145	chr7.6875021.6875296	MGC72080	NR_002822	0.617274	0.0142213
chr5.130622601.130748853	8107868	chr5.130622601.130730384	CDC42SE2	NM_020240	0.617272	0.0142215
chr16.11841692.11965726	7999520	chr16.11931211.11945396	RSL1D1	NM_015659	0.617256	0.0142248
chr12.50571144.50572371	7963187	chr12.50571144.50572372	LIMA1	NM_001113546	0.617146	0.014247
chr8.131861291.131918774	8152902	chr8.131861291.131918775	ADCY8	NM_001115	0.617101	0.014256
chr12.50572371.50623814	7963187	chr12.50572371.50623815	LIMA1	NM_001113546	0.616979	0.0142808
chr12.110370170.110706256	7958600	chr12.110437235.110477238	ANKRD13A	NM_033121	0.616602	0.0143572
chr17.10567808.10708142	8012823	chr17.10583654.10600846	SCO1	NM_004589	0.615826	0.0145157
chr7.92099386.92164878	8134211	chr7.92158087.92164879	C7orf64	NM_032120	0.615635	0.0145548
chr10.33466141.33474906	7932985	chr10.33466420.33474907	NRP1	NM_003873	0.615144	0.0146559
chr14.28333014.29887816	7973748	chr14.29242003.29262376	C14orf23	NR_026731	0.615008	0.0146841
chr14.23490651.23571070	7977879	chr14.23495060.23504110	PSMB5	NM_001144932	0.61497	0.0146918
chr20.31979830.31985985	8065668	chr20.31979830.31985986	CDK5RAP1	NM_016408	0.614841	0.0147187
chr10.27037227.27039271	7932616	chr10.27037227.27039272	ABI1	NM_005470	0.614767	0.0147339
chr5.13546719.13939937	8111019	chr5.13690437.13939938	DNAH5	NM_001369	0.614479	0.0147937
chr11.8809508.9118610	7946401	chr11.8809508.8932857	ST5	NM_005418	0.614412	0.0148077
chr6.42543885.42724781	8119529	chr6.42543885.42661243	UBR2	NM_015255	0.614368	0.0148167
chr13.49017717.49022616	7969017	chr13.49017717.49022617	RB1	NM_000321	0.61428	0.0148352
chr14.68143362.68330634	7979743	chr14.68143517.68162488	RDH11	NM_016026	0.614271	0.014837
chr8.38796563.38925598	8146000	chr8.38854505.38925599	ADAM9	NM_003816	0.61398	0.0148978
chr5.230376.238329	8104166	chr5.230376.238330	SDHA	NM_004168	0.613902	0.0149141
chr12.10021908.10122193	7961097	chr12.10100736.10105937	FLJ46363	AK128230	0.613776	0.0149405
chr5.68608649.68634423	8112439	chr5.68608649.68628544	CCDC125	NM_176816	0.613589	0.0149796
chr20.44333219.44621376	8066619	chr20.44527312.44540788	PLTP	NM_006227	0.613453	0.0150084
chr4.78504823.78510562	8095886	chr4.78504823.78510563	CXCL13	NM_006419	0.613372	0.0150253
chr11.111673202.112187606	7951654	chr11.111744924.111749861	FDXACB1	NM_138378	0.613227	0.0150558
chr3.133480601.134541676	8090803	chr3.133543079.133614692	RAB6B	NM_016577	0.612975	0.015109
chr1.53290695.53303015	7901479	chr1.53290695.53293015	ZYG11B	NM_024646	0.612842	0.0151372
chr11.32810959.33272576	7947423	chr11.33218095.33218189		---	0.612838	0.0151381
chr6.323704.339001	8116548	chr6.323704.339002	DUSP22	NM_020185	0.612672	0.0151732
chr14.92614575.92643376	7976243	chr14.92614575.92630544	CPSF2	NM_017437	0.612253	0.0152624
chr3.42752899.42866989	8079117	chr3.42850964.42866990	CCBP2	NM_001296	0.612042	0.0153074
chr9.125023970.125066299	8163948	chr9.125023970.125027119	RBM18	NM_033117	0.611945	0.0153281
chr2.1688386.1689326	8050007	chr2.1688386.1689327	PXDN	NM_012293	0.611858	0.0153465
chr12.120895813.120923895	7959157	chr12.120895813.120899390	GATC	NM_176818	0.611814	0.0153561
chr7.402535.541594	8137670	chr7.536895.541595	PDGFA	NM_002607	0.611508	0.0154217
chr13.39016030.39487808	7968678	chr13.39261482.39454925	FREM2	NM_207361	0.611506	0.0154222
chr11.123694509.124011671	7944801	chr11.123900330.123901266	OR10G8	NM_001004464	0.61144	0.0154363
chr20.19866876.19975999	8061247	chr20.19867165.19976000	RIN2	NM_018993	0.611439	0.0154365
chr17.31874392.31875428	8014144	chr17.31874392.31875429	ACCN1	NM_183377	0.61131	0.0154643
chr20.31988424.32022984	8065668	chr20.31988424.31989338	CDK5RAP1	NM_016408	0.61127	0.0154729
chr9.91058538.91059400	8156263	chr9.91058538.91059401	SPIN1	NM_006717	0.611198	0.0154883
chr3.117029935.118311735	8081820	chr3.117263052.117263159		---	0.611185	0.015491
chr5.132307028.132434396	8108015	chr5.132387662.132434397	HSPA4	NM_002154	0.610759	0.0155831
chr17.15532455.15729061	8005110	chr17.15603329.15621239	ZNF286A	NM_020652	0.61075	0.015585
chr17.4038199.4041409	8011542	chr17.4038199.4041410	ZZEF1	NM_015113	0.61066	0.0156045
chr8.117713140.118829253	8148022	chr8.118533030.118552502	MED30	NM_080651	0.610601	0.0156175
chr13.49991531.50651512	7971602	chr13.50106082.50159720	RCBTB1	NM_018191	0.610467	0.0156464
chr16.25125559.25177845	7994237	chr16.25125559.25177846	LCMT1	NM_016309	0.610431	0.0156543
chr20.44927252.45219386	8066739	chr20.45042871.45087916	ZNF663	AL831934	0.610418	0.015657
chr13.44979059.46137269	7971375	chr13.45911008.45915506	TPT1	NM_003295	0.610286	0.0156859
chr21.44774702.44902774	8068894	chr21.44869904.44873783	C21orf125	NR_026960	0.610285	0.0156861
chr3.52575299.52750927	8087951	chr3.52579383.52719853	PBRM1	NM_018165	0.61021	0.0157024
chr7.32517856.32580811	8138912	chr7.32524951.32530007	LSM5	NM_012322	0.610198	0.0157049
chr3.140223981.140450219	8083034	chr3.140223981.140286639	CLSTN2	NM_022131	0.610192	0.0157062
chr20.33018371.33022930	8061986	chr20.33018371.33022931	ITCH	NM_031483	0.60998	0.0157525
chr4.6935592.6942357	8093976	chr4.6935592.6942358	TBC1D14	NM_020773	0.609802	0.0157914
chr5.117033904.117531714	8113689	chr5.117114517.117114716		---	0.609763	0.0158
chr14.103998007.104080405	7981439	chr14.104022889.104029152	BAG5	NM_001015049	0.609762	0.0158001
chr3.58638163.58666727	8088425	chr3.58638163.58652576	FAM3D	NM_138805	0.609712	0.0158111
chr6.33218364.33218698	8125649	chr6.33218364.33218699	VPS52	NM_022553	0.609633	0.0158284
chr6.33218364.33218698	8178917	chr6.33218364.33218699	VPS52	NM_022553	0.609633	0.0158284
chr5.75018140.75482532	8106350	chr5.75440846.75442644		---	0.609606	0.0158344
chr2.114699344.115344020	8054794	chr2.115038661.115038753		---	0.609559	0.0158447
chr8.9247496.9449307	8144528	chr8.9413422.9449308	TNKS	NM_003747	0.609443	0.01587
chr11.35416470.35817019	7939374	chr11.35764741.35765799		---	0.609433	0.0158722
chr5.72787753.73432333	8106210	chr5.72921983.73237818	RGNEF	NM_001080479	0.609388	0.0158821
chr13.49973548.49991531	7971590	chr13.49973548.49975660	CAB39L	NM_030925	0.609232	0.0159164
chr1.156611809.157208431	7921144	chr1.156776035.156786655	SH2D2A	NM_001161441	0.609195	0.0159245
chr2.73080916.73135576	8042696	chr2.73114524.73119287	SPR	NM_003124	0.609195	0.0159245
chr5.167796096.168018372	8115679	chr5.167816644.167816713		---	0.608969	0.0159743
chr4.147801239.148481831	8103064	chr4.147801239.147866990	TTC29	NM_031956	0.608961	0.0159762
chr2.120660973.120771838	8044882	chr2.120770669.120771839	EPB41L5	NM_020909	0.608606	0.0160547
chr5.150773490.150923137	8115300	chr5.150857020.150857139		---	0.60801	0.016187
chr7.150868091.151007956	8143905	chr7.150904923.150924318	ABCF2	NM_007189	0.607917	0.0162079
chr9.99696364.99718097	8162645	chr9.99708327.99718098	HIATL2	NR_002894	0.607812	0.0162313
chr12.65078670.66161679	7956819	chr12.65078670.65089193	RASSF3	NM_178169	0.607718	0.0162522
chr7.35077218.36073501	8132292	chr7.35840665.35944918	2007-09-01	NM_001788	0.607691	0.0162583
chr20.17573817.17618890	8065136	chr20.17594323.17618891	RRBP1	NM_001042576	0.607624	0.0162732
chr8.133925671.133937516	8148385	chr8.133925671.133937517	TG	NM_003235	0.60741	0.0163213
chr15.22858486.22878142	7981798	chr15.22858486.22873892	TUBGCP5	NM_052903	0.607407	0.0163221
chr5.8318136.9396663	8104443	chr5.8622182.8622253		---	0.607298	0.0163463
chr1.25129536.25205750	7898988	chr1.25129536.25170816	CLIC4	NM_013943	0.60725	0.0163573
chr3.133480601.134541676	8090872	chr3.134322124.134369877	KY	NM_178554	0.607225	0.0163628
chr5.32709893.32802907	8104758	chr5.32788945.32791820	C5orf23	BC022250	0.607135	0.0163832
chr16.31006657.31046354	8000963	chr16.31006657.31021776	STX1B	NM_052874	0.607071	0.0163975
chr16.3647497.3720308	7999025	chr16.3708038.3720309	TRAP1	NM_016292	0.606745	0.0164709
chr4.117761728.119482654	8097056	chr4.119200345.119200476	SNORA24	NR_002963	0.606692	0.016483
chr17.39654411.40064302	8015460	chr17.40023179.40064303	ACLY	NM_001096	0.606687	0.0164842
chr13.100388157.100390753	7969815	chr13.100388157.100390754	CLYBL	NM_206808	0.606602	0.0165034
chr2.177120286.177705599	8056968	chr2.177494568.177502660	LOC375295	BC013588	0.606508	0.0165247
chr13.46153801.46361829	7968957	chr13.46276446.46288695	SPERT	NM_152719	0.606151	0.0166057
chr2.234098782.234247024	8049299	chr2.234197322.234197588	SCARNA6	NR_003006	0.605974	0.0166458
chr15.57259434.57266379	7983843	chr15.57259434.57266380	TCF12	NM_207036	0.605937	0.0166545
chr1.35968178.36310344	7914851	chr1.36185819.36235569	CLSPN	NM_022111	0.605918	0.0166587
chr1.28461727.28881995	7899462	chr1.28832496.28865608	RCC1	NM_001048194	0.605718	0.0167043
chr15.41279217.41358966	7987584	chr15.41279217.41358967	INO80	NM_017553	0.605621	0.0167265
chr2.47686504.47786011	8041867	chr2.47686504.47710363	MSH2	NM_000251	0.60541	0.0167748
chr5.54569281.55071293	8105384	chr5.55033852.55071294	DDX4	NM_024415	0.605092	0.0168477
chr8.23034800.23115735	8145259	chr8.23101169.23115736	CHMP7	NM_152272	0.605046	0.0168584
chr10.70658549.70745214	7927936	chr10.70715884.70744830	DDX21	NM_004728	0.604969	0.016876
chr20.49275841.49671164	8063427	chr20.49575163.49577821	MOCS3	NM_014484	0.604878	0.0168969
chr2.69978877.69979004	8042468	chr2.69978877.69979005	ANXA4	NM_001153	0.60471	0.0169358
chr4.56875578.56877299	8095187	chr4.56875578.56877300	CEP135	NM_025009	0.604565	0.0169692
chr11.62508408.62540375	7940688	chr11.62529010.62534182	POLR2G	NM_002696	0.604553	0.0169721
chr8.124107741.124155049	8148158	chr8.124107741.124155050	WDR67	NM_145647	0.604532	0.0169768
chr17.47959310.48499758	8016646	chr17.48261457.48279001	COL1A1	NM_000088	0.604331	0.0170233
chr5.81463449.81463554	8106709	chr5.81463449.81463555	ATG10	NM_031482	0.604283	0.0170346
chr6.2886725.2951746	8123621	chr6.2948393.2951747	SERPINB6	NM_001195291	0.604253	0.0170416
chr4.119784938.120166609	8097098	chr4.120160915.120166610	USP53	NM_019050	0.604187	0.0170568
chr20.10553199.10577626	8060977	chr20.10553199.10577627	C20orf94	NM_001009608	0.604179	0.0170587
chr8.124248487.124263755	8152648	chr8.124248487.124253618	C8orf76	BC067796	0.604123	0.0170717
chr11.108071587.109701410	7951521	chr11.108201926.108338259	C11orf65	NM_152587	0.604121	0.017072
chr2.152241998.152565593	8055711	chr2.152341853.152565594	NEB	NM_001164507	0.603865	0.0171318
chr8.99004639.99160056	8151935	chr8.99053569.99057774	RPL30	NM_000989	0.603771	0.0171536
chr17.44960681.45268720	8007904	chr17.45000486.45018734	GOSR2	NM_004287	0.603766	0.0171547
chr18.679221.682530	8021966	chr18.679221.682531	ENOSF1	NM_017512	0.603762	0.0171557
chr1.156391305.156611809	7921033	chr1.156495197.156542397	IQGAP3	NM_178229	0.603694	0.0171716
chr1.25099801.25129536	7898988	chr1.25099801.25129537	CLIC4	NM_013943	0.603619	0.017189
chr6.40432918.41095541	8119408	chr6.41040684.41067716	NFYA	NM_002505	0.603351	0.0172518
chr8.97254147.97327874	8151917	chr8.97254147.97273818	MTERFD1	NM_015942	0.603312	0.0172607
chr13.44352608.44524467	7968883	chr13.44453969.44466439	C13orf31	NM_153218	0.603125	0.0173046
chr6.153366746.153973818	8130403	chr6.153603371.153603890		---	0.603066	0.0173186
chr1.46582187.46597475	7915787	chr1.46582187.46597476	PIK3R3	NM_003629	0.602952	0.0173453
chr8.29957601.29957657	8145652	chr8.29957601.29957658	LEPROTL1	NM_015344	0.602927	0.0173512
chr20.16211598.16323084	8065089	chr20.16252749.16323085	KIF16B	NM_024704	0.60281	0.0173787
chr14.74592461.74971840	7980115	chr14.74752128.74769696	ABCD4	NM_005050	0.602793	0.0173828
chr16.20085792.21509033	7993800	chr16.20912136.20936329	LYRM1	NM_001128301	0.602777	0.0173865
chr8.127507981.127849573	8152812	chr8.127564687.127570467	FAM84B	NM_174911	0.602749	0.0173932
chr20.5973640.5973736	8060813	chr20.5973640.5973737	MCM8	NM_032485	0.602625	0.0174224
chr1.66534485.66560712	7916783	chr1.66560091.66560230		---	0.602565	0.0174365
chr3.50385808.50385887	8087669	chr3.50385808.50385888	NPRL2	NM_006545	0.602553	0.0174392
chr2.214591112.215371295	8048110	chr2.214637025.214637103		---	0.601915	0.0175906
chr7.102858967.104566042	8141898	chr7.102952921.102985321	DNAJC2	NM_014377	0.601865	0.0176023
chr9.77456635.78001864	8161839	chr9.77675489.77703134	C9orf95	NR_023352	0.601836	0.0176093
chr3.42868319.42868396	8079117	chr3.42868319.42868397	CCBP2	NM_001296	0.601675	0.0176476
chr14.102295160.102305463	7976863	chr14.102295160.102305464	PPP2R5C	NM_001161725	0.60166	0.017651
chr13.60710006.60774673	7971901	chr13.60761874.60761965		---	0.601566	0.0176734
chr20.44333219.44621376	8063043	chr20.44441255.44445597	UBE2C	NM_181802	0.60131	0.0177347
chr17.2573894.2669281	8003758	chr17.2573894.2588910	PAFAH1B1	NM_000430	0.601271	0.017744
chr13.20250302.20261082	7970413	chr13.20250302.20261083	PSPC1	NR_003272	0.60105	0.0177969
chr10.51214315.51215545	7933561	chr10.51214315.51215546	PARG	NM_003631	0.601047	0.0177976
chr20.2623946.2785005	8064522	chr20.2639040.2644863	IDH3B	NM_174856	0.600899	0.0178332
chr16.81275496.81562253	8003056	chr16.81497497.81498465	GAFA2	AF220234	0.600726	0.0178748
chr1.165666760.165674943	7921970	chr1.165666760.165668101	ALDH9A1	NM_000696	0.600647	0.0178939
chr20.33077904.33153215	8061986	chr20.33077904.33099199	ITCH	NM_031483	0.600611	0.0179024
chr16.84147609.84174746	8003116	chr16.84155886.84174747	HSDL1	NM_031463	0.60055	0.0179172
chr14.105176564.105253681	7981494	chr14.105235686.105253682	AKT1	NM_001014432	0.600318	0.0179731
chr6.29429106.29432231	8117732	chr6.29429106.29432106	OR2H1	NM_030883	0.600038	0.0180409
